# Supplementary material for: Spatio-temporal regulation of circular RNA expression during porcine embryonic brain development
Source: Genome Biol. 2015 Nov 5;16:245. doi: 10.1186/s13059-015-0801-3 (PMC4635978; doi:10.1186/s13059-015-0801-3)
Supplement: Additional file 1: — Spatio-temporal expression of circRNAs. CircRNAs detected with a minimum of two reads in one or more samples and with a mapping quality of 40 at both termini (anchors). Table 1 shows circular RNAs in whole porcine forebrain at E23 and porcine cortex from E42 until E115. Table 2 shows circRNAs in porcine basal ganglia, brain stem, cerebellum, cortex and hippocampus at E60 and E115. (XLS 4106 kb) [file 13059_2015_801_MOESM1_ESM.xls]

## Sheet: Cortex circRNAs
chr	start	end	circRNA_ID	Total circular junction reads	strand	Unique circular junction reads	Genomic_length	Reads, Forebrain E23	Reads, Cortex E42	Reads, Cortex E60	Reads, Cortex E80	Reads, Cortex E100	Reads, Cortex E115	RPM, Forebrain E23	RPM, Cortex E42	RPM, Cortex E60	RPM, Cortex E80	RPM, Cortex E100	RPM, Cortex E115	Host gene name	Host gene FPKM, E23	Host gene FPKM, E42	Host gene FPKM, E60	Host gene FPKM, E80	Host gene FPKM, E100	Host gene FPKM, E115
chr13	210806109	210875564	cortex.junction_circ_008113	1495	+	628	69455	114	176	112	207	437	449	1.93749	6.59392	5.23054	7.77295	9.00521	8.31639	ENSSSCG00000020975	106.468	388.926	271.757	356.192	559.1	580.289
chr4	73740571	73750002	cortex.junction_circ_026599	1036	-	384	9431	128	213	228	104	225	138	2.17542	7.98015	10.6479	3.90525	4.63655	2.55604	CSPP1	10.064	19.9027	17.902	11.4267	11.492	7.74743
chr1	89940533	89940816	cortex.junction_circ_004185	843	-	319	283	139	298	311	35	51	9	2.36237	11.1647	14.5241	1.31427	1.05095	0.166698	HDAC2	175.945	294.45	149.963	72.3897	59.0453	42.2352
chr4	35844935	35911000	cortex.junction_circ_001381	826	-	441	66065	23	139	215	83	206	160	0.390896	5.2077	10.0408	3.11669	4.24502	2.96352	RIMS2	2.96973	18.3986	35.0933	11.8297	31.98	21.6375
chr15	86639051	86671532	cortex.junction_circ_009278	722	-	401	32481	178	95	166	76	111	96	3.0252	3.55922	7.75241	2.85384	2.28736	1.77811	TLK1	36.8165	67.7611	124.945	41.5952	46.2141	34.9558
chr6	73334892	73430424	cortex.junction_circ_022728	714	-	416	95532	156	67	42	69	177	203	2.6513	2.51019	1.96145	2.59098	3.64742	3.75997	ENSSSCG00000026340	30.657	35.5614	23.8118	33.626	50.7741	50.5263
chr15	86622618	86671532	cortex.junction_circ_010056	667	-	401	48914	131	94	160	70	128	84	2.22641	3.52176	7.4722	2.62853	2.63768	1.55585	TLK1	36.8165	67.7611	124.945	41.5952	46.2141	34.9558
chr6	147753295	147835689	cortex.junction_circ_017365	623	+	318	82394	144	136	69	63	101	110	2.44735	5.09531	3.22239	2.36568	2.0813	2.03742	BTF3L4	145.335	258.022	135.577	92.7796	105.124	94.1976
chr18	59685145	59696045	cortex.junction_circ_021911	584	-	343	10900	152	117	93	56	97	69	2.58332	4.38346	4.34322	2.10283	1.99887	1.27802	CDK13	63.3618	115.074	119.137	44.9807	45.3488	32.8883
chr2	139227897	139244383	cortex.junction_circ_005168	574	+	306	16486	125	103	180	41	67	58	2.12444	3.85894	8.40623	1.53957	1.38066	1.07428	ENSSSCG00000014268	38.2176	65.8009	189.149	17.2758	31.4046	21.5396
chr7	69988388	69988716	cortex.junction_circ_002614	571	+	322	328	55	121	230	41	76	48	0.934752	4.53332	10.7413	1.53957	1.56612	0.889057	-	34.2961	37.9088	31.5807	14.2364	15.1155	9.62972
chr5	23683161	23684128	cortex.junction_circ_014496	563	-	293	967	108	168	176	43	38	30	1.83551	6.2942	8.21942	1.61467	0.783062	0.555661	PTGES3	59.0978	87.7509	85.8527	51.3138	56.2974	40.8709
chr16	19294495	19299831	cortex.junction_circ_019134	544	+	329	5336	172	69	30	42	109	122	2.92323	2.58512	1.40104	1.57712	2.24615	2.25969	-	60.8551	58.4486	16.3595	19.8938	41.7267	41.4577
chrX	131493484	131495109	cortex.junction_circ_025505	528	+	267	1625	11	72	65	137	123	120	0.18695	2.69751	3.03558	5.14442	2.53465	2.22264	CDR1	0	0.975709	0.642983	1.19747	0	0.289448
chr11	11662612	11750175	cortex.junction_circ_019351	527	-	258	87563	12	95	40	80	134	166	0.203946	3.55922	1.86805	3.00404	2.76132	3.07465	ENSSSCG00000021381	10.3286	97.8918	57.1606	51.5547	52.154	72.719
chr10	46597661	46613689	cortex.junction_circ_002674	519	+	193	16028	258	117	78	34	15	17	4.38484	4.38346	3.6427	1.27672	0.309103	0.314874	ZEB1	105.448	126.509	78.2657	28.896	24.143	12.8892
chr16	4003999	4095662	cortex.junction_circ_007633	471	-	285	91663	57	71	30	63	99	151	0.968743	2.66005	1.40104	2.36568	2.04008	2.79682	ENSSSCG00000028803	15.1323	35.9058	22.6755	25.7839	30.6094	30.2754
chr17	14861637	14933362	cortex.junction_circ_003080	455	+	317	71725	38	34	26	96	130	131	0.645829	1.27383	1.21423	3.60485	2.6789	2.42638	ENSSSCG00000025844	3.39859	8.2543	5.23738	10.1727	11.7161	12.1503
chr1	62359383	62362228	cortex.junction_circ_006150	428	+	238	2845	89	86	98	37	56	62	1.5126	3.22203	4.57672	1.38937	1.15399	1.14837	ZNF292	19.1055	35.3118	19.7702	19.2098	14.2987	13.115
chr8	93287562	93308599	cortex.junction_circ_013702	409	-	250	21037	71	149	124	35	21	9	1.20668	5.58236	5.79096	1.31427	0.432745	0.166698	NAA15	21.6529	22.3486	14.5041	14.0385	14.6176	13.0383
chr9	19582065	19609249	cortex.junction_circ_019327	389	-	242	27184	3	19	20	60	140	147	0.0509865	0.711844	0.934025	2.25303	2.88496	2.72274	-	5.98878	63.2291	67.5506	103.061	274.864	192.754
chr2	92063631	92155200	cortex.junction_circ_024500	379	+	180	91569	57	100	68	45	44	65	0.968743	3.74655	3.17569	1.68977	0.906703	1.20393	-	62.7819	187.663	226.577	103.026	68.3922	81.6462
chr15	67053050	67060363	cortex.junction_circ_009723	373	-	235	7313	102	109	85	27	22	28	1.73354	4.08374	3.96961	1.01386	0.453352	0.518616	PRPF40A	84.3914	82.3182	47.4893	32.4217	25.7335	29.4792
chr2	147137210	147212170	cortex.junction_circ_023646	372	-	252	74960	56	44	35	32	104	101	0.951748	1.64848	1.63454	1.20162	2.14312	1.87072	ENSSSCG00000024934	56.0606	117.471	84.0211	74.802	127.534	103.617
chr13	35647657	35658848	cortex.junction_circ_018901	362	+	216	11191	131	67	30	31	54	49	2.22641	2.51019	1.40104	1.16407	1.11277	0.907579	RBM6	86.3284	142.84	71.7239	53.5233	54.2101	48.1743
chr13	210039529	210045037	cortex.junction_circ_018782	336	+	141	5508	50	66	125	36	28	31	0.849775	2.47272	5.83766	1.35182	0.576993	0.574183	MORC3	17.2162	34.5431	34.8909	15.3437	15.3909	12.7569
chr11	21049874	21058972	cortex.junction_circ_018047	309	-	183	9098	34	116	95	15	32	17	0.577847	4.346	4.43662	0.563257	0.659421	0.314874	LRCH1	4.39558	11.6023	10.5058	3.0596	3.79631	4.71615
chr16	29621189	29681127	cortex.junction_circ_006929	301	-	172	59938	115	42	14	28	47	55	1.95448	1.57355	0.653818	1.05141	0.968524	1.01871	PAIP1	81.2642	118.41	81.4659	49.7568	60.7627	45.7625
chr9	114262311	114333183	cortex.junction_circ_020879	301	-	170	70872	36	74	21	38	64	68	0.611838	2.77245	0.980726	1.42692	1.31884	1.2595	RELN	23.8768	64.7977	28.9625	26.3708	34.8348	21.8978
chr1	58484448	58517592	cortex.junction_circ_022719	298	+	238	33144	1	29	70	42	86	70	0	1.0865	3.26909	1.57712	1.77219	1.29654	RIMS1	5.71073	42.9446	64.9291	45.377	53.8085	50.6553
chr5	23083309	23164933	cortex.junction_circ_016778	286	-	219	81624	64	39	10	42	58	73	1.08771	1.46115	0.467013	1.57712	1.1952	1.35211	ENSSSCG00000000377	74.6794	76.7551	42.4664	28.2447	32.2986	25.206
chr2	93851809	93857047	cortex.junction_circ_006676	285	+	172	5238	42	157	38	19	17	12	0.713811	5.88208	1.77465	0.713459	0.350317	0.222264	VCAN	84.3747	132.918	54.8061	33.6461	20.7391	11.3257
chr6	85062797	85065591	cortex.junction_circ_005315	273	-	174	2794	17	75	71	21	46	43	0.288923	2.80991	3.31579	0.78856	0.947917	0.796447	ZMYM4	20.7734	66.8732	77.5256	24.629	25.6364	20.6298
chr1	270602783	270641008	cortex.junction_circ_002762	272	+	184	38225	68	85	56	31	22	10	1.15569	3.18457	2.61527	1.16407	0.453352	0.18522	ENSSSCG00000005391,MSANTD3	83.1366	186.743	123.395	74.6335	73.591	54.6827
chr6	147425792	147467514	cortex.junction_circ_003233	268	-	184	41722	115	60	21	25	23	24	1.95448	2.24793	0.980726	0.938762	0.473958	0.444528	ZCCHC11	95.5157	87.1531	59.2702	56.4253	24.3616	29.4096
chr6	97024075	97096660	cortex.junction_circ_001421	236	+	140	72585	184	40	5	6	1	0	3.12717	1.49862	0.233506	0.225303	0	0	ENSSSCG00000030096	32.3635	22.7465	1.23961	1.53261	0.71351	0.530399
chr12	12135662	12137409	cortex.junction_circ_022876	222	-	159	1747	56	33	59	33	24	17	0.951748	1.23636	2.75537	1.23917	0.494565	0.314874	PRKAR1A	142.795	175.223	158.567	167.216	200.384	187.613
chr6	12077067	12095147	cortex.junction_circ_003358	215	+	154	18080	28	41	21	7	61	57	0.475874	1.53608	0.980726	0.262853	1.25702	1.05575	ENSSSCG00000028464	94.6265	88.1434	45.7714	54.4892	70.9755	55.8641
chr6	32504718	32587225	cortex.junction_circ_017575	213	-	86	82507	20	16	15	28	60	74	0.33991	0.599448	0.700519	1.05141	1.23641	1.37063	ITFG1	21.7686	42.1653	50.4477	56.7817	73.091	72.9122
chr4	67861335	67893087	cortex.junction_circ_025077	211	-	153	31752	29	16	28	33	44	61	0.492869	0.599448	1.30764	1.23917	0.906703	1.12984	ENSSSCG00000022013	17.9252	21.229	43.1558	31.3315	36.0339	41.5182
chr8	41183978	41208316	cortex.junction_circ_009246	207	+	146	24338	27	43	69	16	32	20	0.458878	1.61102	3.22239	0.600808	0.659421	0.37044	DCUN1D4	31.1966	75.6081	101.963	24.3798	41.2064	28.9394
chr15	86637916	86671532	cortex.junction_circ_006571	205	-	131	33616	35	28	39	23	43	37	0.594842	1.04903	1.82135	0.863661	0.886096	0.685315	TLK1	36.8165	67.7611	124.945	41.5952	46.2141	34.9558
chr10	12274353	12370142	cortex.junction_circ_010532	196	-	83	95789	132	7	2	17	22	16	2.24341	0.262258	0.0934025	0.638358	0.453352	0.296352	MARC2	10.34	4.72368	1.82168	6.02417	8.61409	7.27306
chr3	96038036	96080794	cortex.junction_circ_012353	191	+	140	42758	5	21	26	20	71	48	0.0849775	0.786775	1.21423	0.75101	1.46309	0.889057	ENSSSCG00000008419,ENSSSCG00000026180	7.91176	162.026	119.319	155.947	247.558	243.884
chr2	29224762	29225004	cortex.junction_circ_006515	187	-	94	242	74	47	28	10	21	7	1.25767	1.76088	1.30764	0.375505	0.432745	0.129654	CAPRIN1	143.999	160.526	58.9325	75.3434	90.8588	77.8296
chr8	12379708	12409262	cortex.junction_circ_026557	187	-	126	29554	99	19	4	17	22	26	1.68255	0.711844	0.186805	0.638358	0.453352	0.481572	ENSSSCG00000023604	66.0109	37.7538	6.28305	17.3795	17.4553	11.6487
chr2	91264176	91335022	cortex.junction_circ_024710	187	+	140	70846	42	15	4	26	49	51	0.713811	0.561982	0.186805	0.976313	1.00974	0.944623	MSH3	11.1166	12.3065	15.1632	11.1502	12.9633	11.8928
chr1	119639316	119643524	cortex.junction_circ_019663	185	-	123	4208	51	53	64	4	10	3	0.86677	1.98567	2.98888	0.150202	0.206069	0.0555661	ENSSSCG00000029654	73.5997	140.069	112.026	31.3187	26.732	20.7958
chr10	50688301	50702358	cortex.junction_circ_001730	185	+	137	14057	33	34	47	21	29	21	0.560851	1.27383	2.19496	0.78856	0.5976	0.388962	FAM188A	27.4438	67.4543	71.966	36.2286	43.7416	37.3672
chr15	107266813	107322566	cortex.junction_circ_016812	182	+	115	55753	92	14	18	15	25	18	1.56359	0.524517	0.840623	0.563257	0.515172	0.333396	ENSSSCG00000020860	63.9669	20.7615	20.0432	18.0133	26.7755	15.1936
chr14	67475935	67482204	cortex.junction_circ_020160	182	+	129	6269	14	30	61	15	29	33	0.237937	1.12396	2.84878	0.563257	0.5976	0.611227	PHYHIPL	4.42765	20.9865	17.6914	24.1396	53.0301	40.3808
chr8	124913147	124953169	cortex.junction_circ_017520	181	+	135	40022	79	21	21	15	21	24	1.34264	0.786775	0.980726	0.563257	0.432745	0.444528	ENSSSCG00000022788,PPA2	140.616	125.92	160.118	89.6065	83.3037	66.1418
chr4	34617494	34641574	cortex.junction_circ_015809	180	-	146	24080	23	68	44	11	23	11	0.390896	2.54765	2.05486	0.413055	0.473958	0.203742	ZFPM2	18.1224	107.549	75.8716	24.9906	21.8357	9.37887
chr2	61866061	61872040	cortex.junction_circ_027139	178	+	152	5979	27	38	41	28	25	19	0.458878	1.42369	1.91475	1.05141	0.515172	0.351918	BRD4	12.0955	23.1044	30.5642	15.6249	12.022	9.06888
chr15	124719043	124720160	cortex.junction_circ_028518	177	-	134	1117	52	40	49	13	13	10	0.883766	1.49862	2.28836	0.488156	0.26789	0.18522	KANSL1L	55.4684	87.5232	100.04	33.0177	23.5294	19.2417
chr18	59551550	59562118	cortex.junction_circ_017883	176	-	128	10568	40	34	47	15	19	21	0.67982	1.27383	2.19496	0.563257	0.391531	0.388962	ENSSSCG00000016766,ENSSSCG00000016767,ENSSSCG00000020787	37.8821	64.1431	98.3621	34.8151	28.7078	18.7769
chr6	108611406	108614701	cortex.junction_circ_006912	172	+	125	3295	18	43	59	15	27	10	0.305919	1.61102	2.75537	0.563257	0.556386	0.18522	RNF138	76.9798	26.143	0	19.6405	20.7083	6.71312
chr13	34615711	34655070	cortex.junction_circ_016022	171	-	103	39359	34	34	17	17	37	32	0.577847	1.27383	0.793921	0.638358	0.762455	0.592705	CELSR3,ENSSSCG00000020866,PRKAR2A	54.6627	87.2899	51.0611	40.9232	41.1115	31.2668
chr15	67051473	67060363	cortex.junction_circ_029793	169	-	110	8890	51	38	21	15	15	29	0.86677	1.42369	0.980726	0.563257	0.309103	0.537138	PRPF40A	84.3914	82.3182	47.4893	32.4217	25.7335	29.4792
chr1	110525007	110548336	cortex.junction_circ_024904	168	+	118	23329	61	38	16	14	22	17	1.03673	1.42369	0.74722	0.525707	0.453352	0.314874	SMAD4	111.362	183.375	90.5232	51.3186	48.9835	35.3242
chr17	13778284	13801776	cortex.junction_circ_016528	167	+	126	23492	36	23	29	28	30	21	0.611838	0.861706	1.35434	1.05141	0.618207	0.388962	ENSSSCG00000022028,ENSSSCG00000027808,ENSSSCG00000030541	36.6729	75.892	55.4911	60.2631	85.1001	68.4283
chr16	78165122	78171923	cortex.junction_circ_030126	167	+	96	6801	46	33	50	8	17	13	0.781793	1.23636	2.33506	0.300404	0.350317	0.240786	MARCH6	33.0346	68.8542	46.4531	48.1204	54.0077	53.1716
chr1	204885768	204944457	cortex.junction_circ_027236	167	-	113	58689	103	36	6	7	7	8	1.75054	1.34876	0.280208	0.262853	0.144248	0.148176	SOCS4	31.5406	32.3258	21.029	18.8678	19.5249	16.9866
chr13	75379988	75404735	cortex.junction_circ_000618	166	+	60	24747	1	0	1	13	49	102	0	0	0	0.488156	1.00974	1.88925	ENSSSCG00000023225	0.638347	1.20108	4.31989	16.2531	58.1462	74.3952
chr2	43788777	43816968	cortex.junction_circ_026873	166	+	114	28191	56	30	17	14	27	22	0.951748	1.12396	0.793921	0.525707	0.556386	0.407484	ENSSSCG00000013364	30.1669	53.2044	29.4039	23.3092	23.0163	18.5674
chr1	144984557	145007808	cortex.junction_circ_027048	161	-	134	23251	34	48	10	7	28	34	0.577847	1.79834	0.467013	0.262853	0.576993	0.629749	RTF1	10.682	16.1425	7.77277	10.7539	11.6457	11.0715
chr7	132158911	132159305	cortex.junction_circ_011982	160	-	81	394	3	17	30	0	0	110	0.0509865	0.636913	1.40104	0	0	2.03742	ENSSSCG00000028457	0	0	0	0	0	0
chr1	92839217	92845471	cortex.junction_circ_016120	159	+	95	6254	3	27	56	27	24	22	0.0509865	1.01157	2.61527	1.01386	0.494565	0.407484	SNAP91	3.09378	43.5444	90.8673	50.7356	68.2742	68.864
chr10	33080413	33081598	cortex.junction_circ_008944	159	+	98	1185	30	49	50	12	7	11	0.509865	1.83581	2.33506	0.450606	0.144248	0.203742	ZCCHC6	16.2905	10.5099	7.65187	7.57765	9.24442	7.59288
chr1	63827195	63872257	cortex.junction_circ_024250	158	-	111	45062	61	17	10	17	22	31	1.03673	0.636913	0.467013	0.638358	0.453352	0.574183	SRSF12	16.6802	29.2733	19.1519	16.9356	13.9755	14.5294
chr1	25510518	25589991	cortex.junction_circ_013431	157	-	101	79473	29	20	12	16	36	44	0.492869	0.74931	0.560415	0.600808	0.741848	0.814969	VTA1	77.2878	131.233	96.8371	73.8233	76.0321	75.0937
chr18	3723551	3779571	cortex.junction_circ_021957	157	-	108	56020	11	7	12	22	51	54	0.18695	0.262258	0.560415	0.826111	1.05095	1.00019	-	5.6351	20.5436	12.5841	28.9014	43.6985	55.0741
chr13	210044908	210047801	cortex.junction_circ_010767	157	+	120	2893	10	42	56	22	12	15	0.169955	1.57355	2.61527	0.826111	0.247283	0.27783	MORC3	17.2162	34.5431	34.8909	15.3437	15.3909	12.7569
chr1	270602783	270619968	cortex.junction_circ_004060	155	+	121	17185	47	49	26	14	12	7	0.798788	1.83581	1.21423	0.525707	0.247283	0.129654	ENSSSCG00000005391,MSANTD3	83.1366	186.743	123.395	74.6335	73.591	54.6827
chr8	41183978	41216093	cortex.junction_circ_028526	155	+	105	32115	26	51	38	10	16	14	0.441883	1.91074	1.77465	0.375505	0.32971	0.259308	DCUN1D4	31.1966	75.6081	101.963	24.3798	41.2064	28.9394
chr4	88607904	88676666	cortex.junction_circ_024761	154	+	115	68762	22	24	32	22	22	32	0.373901	0.899172	1.49444	0.826111	0.453352	0.592705	KIFAP3	35.7613	91.2439	98.6832	78.6998	117.651	123.467
chr13	84409982	84445793	cortex.junction_circ_004504	154	-	109	35811	32	34	18	18	33	19	0.543856	1.27383	0.840623	0.675909	0.680027	0.351918	ENSSSCG00000025212	24.5673	33.8424	30.8081	33.2528	32.7246	16.7761
chr13	73561708	73653108	cortex.junction_circ_006311	151	-	96	91400	54	16	11	13	28	29	0.917757	0.599448	0.513714	0.488156	0.576993	0.537138	ATP2B2	3.16252	10.3738	10.4359	26.5333	65.1721	69.3885
chr1	134656767	134670263	cortex.junction_circ_004333	150	+	110	13496	40	36	25	20	12	17	0.67982	1.34876	1.16753	0.75101	0.247283	0.314874	TRPM7	30.229	29.9156	25.4424	22.1421	14.9095	12.9236
chr13	83142278	83179748	cortex.junction_circ_014408	150	+	125	37470	29	36	28	16	26	15	0.492869	1.34876	1.30764	0.600808	0.535779	0.27783	CEP63	8.33886	21.2049	15.54	7.94494	8.90716	6.26524
chr1	10817301	10819507	cortex.junction_circ_024550	149	-	105	2206	19	40	17	8	43	22	0.322914	1.49862	0.793921	0.300404	0.886096	0.407484	ENSSSCG00000022710	32.3829	105.26	44.4335	40.6998	61.5006	44.1405
chr1	230999158	231003021	cortex.junction_circ_016227	144	+	87	3863	26	29	50	12	9	18	0.441883	1.0865	2.33506	0.450606	0.185462	0.333396	PSIP1	30.0024	35.8301	23.3246	23.1315	27.0696	21.5283
chr4	35980006	36062940	cortex.junction_circ_028218	144	-	118	82934	26	23	5	14	40	36	0.441883	0.861706	0.233506	0.525707	0.824276	0.666793	ENSSSCG00000026756	1.79099	8.53045	8.51994	8.71456	17.0191	15.5075
chr9	41145063	41152151	cortex.junction_circ_007748	142	+	72	7088	26	31	22	19	29	15	0.441883	1.16143	1.02743	0.713459	0.5976	0.27783	ENSSSCG00000023913	8.51847	16.6134	9.73634	7.98657	10.5979	5.18112
chr3	107539625	107586477	cortex.junction_circ_010082	141	-	109	46852	34	24	12	18	24	29	0.577847	0.899172	0.560415	0.675909	0.494565	0.537138	DHX57,ENSSSCG00000008481	9.7479	15.9211	9.79195	10.3816	11.8605	10.0767
chr6	156189694	156190959	cortex.junction_circ_017184	140	-	104	1265	24	35	35	11	21	14	0.407892	1.31129	1.63454	0.413055	0.432745	0.259308	YBX1	714.471	1068.68	515.306	343.255	308.499	157.374
chr15	98126306	98210102	cortex.junction_circ_003996	140	+	110	83796	35	32	11	6	26	30	0.594842	1.1989	0.513714	0.225303	0.535779	0.555661	NCKAP1	48.3132	74.11	44.6311	57.0802	87.9654	89.9659
chr8	58763893	58783562	cortex.junction_circ_029680	140	+	97	19669	58	5	3	13	35	26	0.985739	0.187327	0.140104	0.488156	0.721241	0.481572	TMEM165	23.5331	15.2607	9.79175	19.8028	29.7626	8.52618
chr2	147049941	147051156	cortex.junction_circ_028361	138	+	96	1215	34	33	51	5	11	4	0.577847	1.23636	2.38176	0.187752	0.226676	0.0740881	MATR3	280.216	516.854	269.825	204.542	226.032	205.471
chr10	50688301	50723087	cortex.junction_circ_002536	138	+	96	34786	27	24	25	13	22	27	0.458878	0.899172	1.16753	0.488156	0.453352	0.500094	FAM188A	27.4438	67.4543	71.966	36.2286	43.7416	37.3672
chr1	116898187	116900708	cortex.junction_circ_008986	137	+	103	2521	9	21	27	16	33	31	0.152959	0.786775	1.26093	0.600808	0.680027	0.574183	WDR7	5.13073	9.72439	10.0262	12.9846	21.0962	23.1108
chr15	12078416	12167330	cortex.junction_circ_022546	136	+	108	88914	8	11	3	16	41	57	0.135964	0.41212	0.140104	0.600808	0.844883	1.05575	ENSSSCG00000015675	1.70657	1.49104	10.0051	18.5545	26.2214	37.6072
chr3	50658314	50658607	cortex.junction_circ_023348	135	-	84	293	10	42	50	14	10	9	0.169955	1.57355	2.33506	0.525707	0.206069	0.166698	-	14.2703	224.637	231.064	38.9181	13.9048	17.4152
chr9	79865578	79882043	cortex.junction_circ_005870	135	+	76	16465	32	23	7	13	22	38	0.543856	0.861706	0.326909	0.488156	0.453352	0.703837	ENSSSCG00000023293	6.08063	12.0218	13.1349	7.50852	7.74564	6.68962
chr13	38024063	38025958	cortex.junction_circ_007317	134	+	103	1895	27	32	41	11	19	4	0.458878	1.1989	1.91475	0.413055	0.391531	0.0740881	GNL3	50.2186	48.8454	26.1034	13.5974	16.1738	13.6417
chr6	83154359	83158468	cortex.junction_circ_025281	134	+	88	4109	28	18	13	14	38	23	0.475874	0.674379	0.607116	0.525707	0.783062	0.426006	S100PBP	35.3993	26.5336	29.6723	26.7767	31.4984	23.2406
chr6	92745096	92803482	cortex.junction_circ_027632	131	+	82	58386	17	16	7	22	46	23	0.288923	0.599448	0.326909	0.826111	0.947917	0.426006	ENSSSCG00000029487	63.2637	6.40112	46.8558	48.607	367.38	101.422
chr1	97905978	97924771	cortex.junction_circ_022122	131	+	79	18793	26	44	30	11	10	10	0.441883	1.64848	1.40104	0.413055	0.206069	0.18522	ENSSSCG00000004473	17.6044	20.0681	14.1564	7.34353	7.21802	8.8595
chr10	75687657	75691485	cortex.junction_circ_002199	129	+	87	3828	15	15	47	11	24	17	0.254932	0.561982	2.19496	0.413055	0.494565	0.314874	LARP4B	10.1848	16.8994	19.8035	11.8792	17.4366	15.2656
chr4	21605707	21637785	cortex.junction_circ_016584	126	-	47	32078	5	1	2	10	48	60	0.0849775	0	0.0934025	0.375505	0.989131	1.11132	-	26.2841	200.213	176.4	506.854	619.902	819.571
chr11	56283464	56286876	cortex.junction_circ_009597	125	+	81	3412	10	11	34	5	23	42	0.169955	0.41212	1.58784	0.187752	0.473958	0.777925	NDFIP2	22.3128	29.1304	23.1307	28.043	89.9543	113.379
chr11	5189666	5193917	cortex.junction_circ_021471	125	+	102	4251	25	24	44	14	7	11	0.424887	0.899172	2.05486	0.525707	0.144248	0.203742	PAN3	26.1577	54.2516	102.996	30.1516	24.373	19.622
chr12	62443556	62447784	cortex.junction_circ_015341	124	-	101	4228	18	42	21	13	18	12	0.305919	1.57355	0.980726	0.488156	0.370924	0.222264	NCOR1	6.97963	15.3355	11.0426	7.69095	7.50547	6.8415
chr11	56283464	56283630	cortex.junction_circ_015162	123	+	75	166	2	18	24	9	33	37	0.033991	0.674379	1.12083	0.337954	0.680027	0.685315	NDFIP2	22.3128	29.1304	23.1307	28.043	89.9543	113.379
chr1	2805467	2814551	cortex.junction_circ_019557	123	-	90	9084	24	53	12	5	18	11	0.407892	1.98567	0.560415	0.187752	0.370924	0.203742	MLLT4	23.3792	68.2356	28.5192	14.6549	14.349	12.2149
chr3	45698128	45716254	cortex.junction_circ_023132	120	-	87	18126	29	58	16	4	10	3	0.492869	2.173	0.74722	0.150202	0.206069	0.0555661	ZC3H6	11.8378	28.9702	12.9381	11.1401	12.8183	11.5774
chr1	297336188	297409578	cortex.junction_circ_014535	119	+	89	73390	24	27	15	14	20	19	0.407892	1.01157	0.700519	0.525707	0.412138	0.351918	ENSSSCG00000020743	65.8256	161.624	101.915	58.258	70.3934	60.8043
chr4	15915882	15931051	cortex.junction_circ_024975	118	+	81	15169	45	7	22	20	16	8	0.764797	0.262258	1.02743	0.75101	0.32971	0.148176	NDUFB9	266.503	356.789	210.632	125.572	211.563	161.115
chr13	167096197	167108777	cortex.junction_circ_026240	118	+	71	12580	11	26	39	11	18	13	0.18695	0.974103	1.82135	0.413055	0.370924	0.240786	SENP7	18.7723	40.543	37.7349	24.4586	26.3198	22.8453
chr15	117531247	117533003	cortex.junction_circ_006782	117	+	71	1756	9	29	36	9	19	15	0.152959	1.0865	1.68125	0.337954	0.391531	0.27783	BMPR2	26.5507	48.8427	36.7704	51.4504	67.1824	59.2433
chr3	73456320	73535978	cortex.junction_circ_016557	117	-	70	79658	26	17	12	16	25	21	0.441883	0.636913	0.560415	0.600808	0.515172	0.388962	ENSSSCG00000008310	11.0164	17.3782	13.9716	14.7612	19.0486	18.4639
chr1	20905947	20958067	cortex.junction_circ_002468	117	+	77	52120	0	2	16	8	45	46	0	0.074931	0.74722	0.300404	0.92731	0.852013	ADGB,RAB32	11.2907	6.30726	4.86264	9.9978	5.99188	2.8369
chr11	49690380	49708915	cortex.junction_circ_027176	116	-	79	18535	25	19	16	22	20	14	0.424887	0.711844	0.74722	0.826111	0.412138	0.259308	ENSSSCG00000022078	27.4847	29.5675	19.0388	30.8287	24.0324	20.1331
chr14	136879800	136888438	cortex.junction_circ_002840	115	+	95	8638	24	12	47	5	18	9	0.407892	0.449586	2.19496	0.187752	0.370924	0.166698	ATRNL1	27.2115	30.5581	58.4289	37.651	73.2442	80.0731
chr6	156310074	156321453	cortex.junction_circ_007587	115	-	78	11379	11	38	20	4	26	16	0.18695	1.42369	0.934025	0.150202	0.535779	0.296352	CCDC30	10.1148	29.998	16.2343	12.455	11.2204	8.87651
chr10	58907401	58912493	cortex.junction_circ_022696	114	-	75	5092	37	17	15	7	20	18	0.628833	0.636913	0.700519	0.262853	0.412138	0.333396	MLLT10	21.6568	24.088	15.1568	10.8871	12.2988	10.2963
chr4	53450095	53468858	cortex.junction_circ_013913	113	+	90	18763	4	19	21	7	39	23	0.067982	0.711844	0.980726	0.262853	0.803669	0.426006	MMP16	8.47392	20.3366	14.9824	20.609	22.3877	20.6141
chrX	21717558	21721310	cortex.junction_circ_004091	113	+	96	3752	58	12	17	5	13	8	0.985739	0.449586	0.793921	0.187752	0.26789	0.148176	ZFX	15.684	15.1211	9.42141	6.06954	10.6875	5.20907
chr5	60475997	60517522	cortex.junction_circ_018410	111	-	81	41525	5	10	4	17	40	35	0.0849775	0.374655	0.186805	0.638358	0.824276	0.648271	ENSSSCG00000027460	0.902006	24.9478	11.82	14.5621	14.7929	13.487
chr10	46597661	46681760	cortex.junction_circ_019771	110	+	83	84099	48	21	20	7	9	5	0.815784	0.786775	0.934025	0.262853	0.185462	0.0926101	ZEB1	105.448	126.509	78.2657	28.896	24.143	12.8892
chr13	210781572	210819635	cortex.junction_circ_013548	109	+	75	38063	40	34	18	8	6	3	0.67982	1.27383	0.840623	0.300404	0.123641	0.0555661	ENSSSCG00000020975	106.468	388.926	271.757	356.192	559.1	580.289
chr6	63478816	63496102	cortex.junction_circ_015455	109	-	78	17286	14	34	37	6	11	7	0.237937	1.27383	1.72795	0.225303	0.226676	0.129654	ENSSSCG00000025445	19.9669	54.9738	92.1381	20.6235	23.0805	15.7798
chr14	52830737	52830945	cortex.junction_circ_014426	108	+	88	208	17	32	31	14	11	3	0.288923	1.1989	1.44774	0.525707	0.226676	0.0555661	ENSSSCG00000010053	18.8356	24.4937	9.73556	7.92584	8.10668	6.5493
chr9	129664192	129691506	cortex.junction_circ_017032	106	-	76	27314	16	29	32	7	17	5	0.271928	1.0865	1.49444	0.262853	0.350317	0.0926101	ENSSSCG00000015509	26.761	42.6631	43.1309	23.3582	21.5093	17.0036
chr13	19726698	19731015	cortex.junction_circ_029413	105	+	85	4317	37	26	24	7	8	3	0.628833	0.974103	1.12083	0.262853	0.164855	0.0555661	STT3B	103.855	62.043	38.4106	51.4166	85.424	45.5404
chr7	121258975	121260967	cortex.junction_circ_021104	105	-	88	1992	37	27	13	5	9	14	0.628833	1.01157	0.607116	0.187752	0.185462	0.259308	BTBD7	24.2057	24.4851	16.6571	11.3571	8.85815	7.78373
chr1	241875288	241903294	cortex.junction_circ_023629	104	+	91	28006	9	19	23	15	14	24	0.152959	0.711844	1.07413	0.563257	0.288496	0.444528	KIAA2026	13.0943	37.3071	42.4431	27.8981	19.9104	18.9649
chr13	75848548	75877703	cortex.junction_circ_000846	103	-	64	29155	33	23	4	15	15	13	0.560851	0.861706	0.186805	0.563257	0.309103	0.240786	ENSSSCG00000022633	50.7753	80.4519	36.518	27.0384	23.0669	18.0824
chr13	130356499	130360814	cortex.junction_circ_013054	103	+	78	4315	36	20	22	5	13	7	0.611838	0.74931	1.02743	0.187752	0.26789	0.129654	DCUN1D1	51.2635	67.1343	57.3441	48.4703	46.6707	38.9796
chr7	73042260	73051146	cortex.junction_circ_019517	103	+	81	8886	30	14	19	12	14	14	0.509865	0.524517	0.887324	0.450606	0.288496	0.259308	HEATR5A	28.3094	29.5582	28.7052	18.4634	15.9472	10.6171
chr8	91902448	91997361	cortex.junction_circ_001050	103	-	77	94913	7	9	1	12	36	38	0.118968	0.337189	0	0.450606	0.741848	0.703837	ELMOD2	18.4499	22.0955	9.14625	14.6711	8.43753	5.09486
chr7	91976024	91982115	cortex.junction_circ_010186	102	-	90	6091	35	25	11	9	10	12	0.594842	0.936637	0.513714	0.337954	0.206069	0.222264	CHD2	88.5151	154.452	99.3919	54.9394	49.4422	50.2345
chrX	77199963	77243106	cortex.junction_circ_007769	102	-	87	43143	13	36	26	17	0	8	0.220941	1.34876	1.21423	0.638358	0	0.148176	RPS6KA6	15.4917	26.0116	22.3265	7.50469	8.5492	7.8014
chr6	32369033	32383981	cortex.junction_circ_015173	100	-	75	14948	26	11	24	6	19	14	0.441883	0.41212	1.12083	0.225303	0.391531	0.259308	PHKB	22.9912	36.9851	27.4962	31.2117	45.6531	38.8604
chr14	64096631	64104011	cortex.junction_circ_006602	100	+	66	7380	11	20	45	7	9	8	0.18695	0.74931	2.10156	0.262853	0.185462	0.148176	TTC13	9.68199	23.113	21.2751	14.9845	18.0083	15.0755
chr9	102426167	102428814	cortex.junction_circ_010316	100	-	50	2647	0	13	16	21	28	22	0	0.487051	0.74722	0.78856	0.576993	0.407484	PGP1A	0.951948	2.07399	2.02019	3.74503	6.69148	4.21592
chr14	140345852	140346945	cortex.junction_circ_014850	99	+	78	1093	32	8	43	7	5	4	0.543856	0.299724	2.00815	0.262853	0.103034	0.0740881	CACUL1	29.0073	50.2316	80.205	40.5358	35.2536	47.9385
chr11	12807919	12827332	cortex.junction_circ_015687	99	-	63	19413	28	14	2	15	19	21	0.475874	0.524517	0.0934025	0.563257	0.391531	0.388962	SUPT20H	16.2035	21.2857	14.609	12.4211	10.2172	12.8908
chr8	19208009	19225663	cortex.junction_circ_026875	99	+	81	17654	6	8	20	15	26	24	0.101973	0.299724	0.934025	0.563257	0.535779	0.444528	CCDC149	5.23627	7.86006	12.9897	7.94053	18.7271	16.2976
chr15	111984395	112007013	cortex.junction_circ_004212	98	+	70	22618	13	24	9	12	15	25	0.220941	0.899172	0.420311	0.450606	0.309103	0.46305	ENSSSCG00000023076	38.5234	102.691	43.2858	48.4127	46.6589	41.1991
chr6	147362289	147425956	cortex.junction_circ_026660	98	-	74	63667	35	8	6	9	20	20	0.594842	0.299724	0.280208	0.337954	0.412138	0.37044	ZCCHC11	95.5157	87.1531	59.2702	56.4253	24.3616	29.4096
chr5	46888182	46904567	cortex.junction_circ_006618	97	-	75	16385	1	11	24	8	28	25	0	0.41212	1.12083	0.300404	0.576993	0.46305	CAPRIN2	2.86024	6.22173	7.96095	7.57423	9.42571	8.69546
chr13	117695879	117787888	cortex.junction_circ_013210	96	+	78	92009	26	14	6	6	30	14	0.441883	0.524517	0.280208	0.225303	0.618207	0.259308	PKC	25.1857	25.5619	16.1061	15.5815	24.4011	21.7773
chr1	251516589	251552157	cortex.junction_circ_019125	96	+	61	35568	65	2	2	4	6	17	1.10471	0.074931	0.0934025	0.150202	0.123641	0.314874	ENSSSCG00000005260	13.8538	1.89291	1.12029	2.40441	2.34097	1.87464
chr8	40321066	40334860	cortex.junction_circ_026125	95	+	72	13794	7	30	21	12	17	8	0.118968	1.12396	0.980726	0.450606	0.350317	0.148176	SLAIN2	13.9824	43.2956	29.5293	17.5869	14.0995	10.1455
chr13	28828408	28836794	cortex.junction_circ_004208	95	+	68	8386	17	38	11	11	9	9	0.288923	1.42369	0.513714	0.413055	0.185462	0.166698	NKTR	23.566	31.3244	18.4473	19.9419	15.9065	16.1767
chr18	59628323	59696045	cortex.junction_circ_006727	94	-	77	67722	12	28	14	14	14	12	0.203946	1.04903	0.653818	0.525707	0.288496	0.222264	CDK13	63.3618	115.074	119.137	44.9807	45.3488	32.8883
chr13	86459132	86492936	cortex.junction_circ_000641	94	+	67	33804	17	22	6	12	22	15	0.288923	0.824241	0.280208	0.450606	0.453352	0.27783	ENSSSCG00000025785	17.0279	44.0515	38.1099	24.8721	23.262	22.5297
chr12	12135662	12138898	cortex.junction_circ_008988	93	-	77	3236	26	18	16	11	15	7	0.441883	0.674379	0.74722	0.413055	0.309103	0.129654	PRKAR1A	142.795	175.223	158.567	167.216	200.384	187.613
chr13	115692728	115696994	cortex.junction_circ_014115	93	+	62	4266	0	9	39	3	14	28	0	0.337189	1.82135	0.112651	0.288496	0.518616	-	12.8834	28.6636	61.5486	23.5432	31.0668	32.0328
chr1	254898555	254937077	cortex.junction_circ_020203	93	-	82	38522	19	24	27	12	4	7	0.322914	0.899172	1.26093	0.450606	0.0824276	0.129654	C9orf40,TRPM6	21.9959	28.0887	38.8398	17.149	15.0014	14.9384
chr15	66305629	66313450	cortex.junction_circ_029645	92	+	66	7821	19	26	15	9	11	12	0.322914	0.974103	0.700519	0.337954	0.226676	0.222264	WDR33	63.7125	66.6286	61.6835	32.5121	28.248	26.7155
chr14	132243464	132247290	cortex.junction_circ_021058	92	+	80	3826	33	16	25	6	9	3	0.560851	0.599448	1.16753	0.225303	0.185462	0.0555661	SHOC2	31.703	59.0291	52.9424	46.7306	46.8494	38.5844
chr1	18574843	18633632	cortex.junction_circ_010115	92	+	44	58789	20	17	3	12	20	20	0.33991	0.636913	0.140104	0.450606	0.412138	0.37044	LATS1	25.2384	50.2551	35.3712	33.2556	27.3799	21.9295
chr1	125219031	125219611	cortex.junction_circ_012763	92	-	70	580	27	35	9	6	7	8	0.458878	1.31129	0.420311	0.225303	0.144248	0.148176	ENSSSCG00000004590	22.2974	28.4436	12.8028	9.86048	7.72496	7.92816
chr13	34916546	34919128	cortex.junction_circ_000581	91	-	53	2582	8	13	26	10	17	17	0.135964	0.487051	1.21423	0.375505	0.350317	0.314874	QRICH1	21.3769	27.7348	15.5028	13.6765	16.9841	14.685
chrX	47899532	47900084	cortex.junction_circ_005474	91	-	85	552	17	17	27	10	11	9	0.288923	0.636913	1.26093	0.375505	0.226676	0.166698	ENSSSCG00000021106	4.35941	9.57267	8.67341	6.67063	10.9337	11.517
chr4	116008616	116009969	cortex.junction_circ_027343	90	+	76	1353	21	24	28	8	6	3	0.356905	0.899172	1.30764	0.300404	0.123641	0.0555661	CSDE1	244.997	245.313	103.796	99.264	107.763	94.0693
chr7	121179726	121181497	cortex.junction_circ_009445	90	+	82	1771	10	25	19	11	14	11	0.169955	0.936637	0.887324	0.413055	0.288496	0.203742	ENSSSCG00000002460	27.5989	30.5051	14.9796	10.5598	15.7797	12.3628
chr12	34601225	34637547	cortex.junction_circ_023907	89	-	44	36322	48	11	5	8	8	9	0.815784	0.41212	0.233506	0.300404	0.164855	0.166698	MSI2	33.9187	31.8541	6.05012	10.3999	13.988	8.99127
chr18	3240830	3242166	cortex.junction_circ_006748	89	+	64	1336	7	13	28	33	0	3	0.118968	0.487051	1.30764	1.23917	0	0.0555661	ENSSSCG00000025221	4.47347	3.07256	3.42797	1.14917	1.92197	0.960106
chr1	202954151	202986161	cortex.junction_circ_027663	88	-	75	32010	16	10	14	8	24	16	0.271928	0.374655	0.653818	0.300404	0.494565	0.296352	DDHD1	10.7021	14.9596	15.7927	12.2163	21.2743	19.5043
chr4	31452928	31463369	cortex.junction_circ_025261	87	-	66	10441	38	15	19	7	6	2	0.645829	0.561982	0.887324	0.262853	0.123641	0.037044	EMC2	77.3387	90.3976	58.2586	53.5122	68.7172	61.4438
chr3	90395358	90406671	cortex.junction_circ_017173	86	-	69	11313	30	11	8	9	12	16	0.509865	0.41212	0.37361	0.337954	0.247283	0.296352	ENSSSCG00000022880	175.136	163.457	217.842	78.1389	115.272	93.1184
chr3	24136274	24148233	cortex.junction_circ_002958	86	+	69	11959	17	17	21	10	16	5	0.288923	0.636913	0.980726	0.375505	0.32971	0.0926101	METTL9	73.65	150.796	91.539	49.4858	53.3902	33.2939
chr15	8286402	8289420	cortex.junction_circ_009833	86	-	71	3018	8	35	31	4	6	2	0.135964	1.31129	1.44774	0.150202	0.123641	0.037044	ENSSSCG00000023628	33.1521	99.1399	110.929	23.0717	26.3304	33.1368
chr13	90062336	90080170	cortex.junction_circ_001596	86	-	72	17834	9	13	19	7	25	13	0.152959	0.487051	0.887324	0.262853	0.515172	0.240786	-	11.8177	36.308	95.9833	29.1475	31.2502	21.8468
chr12	16098935	16101827	cortex.junction_circ_000125	86	-	57	2892	21	27	21	6	6	5	0.356905	1.01157	0.980726	0.225303	0.123641	0.0926101	TLK2	15.7119	21.8215	12.9201	8.33547	9.39161	8.11168
chr4	121741758	121747592	cortex.junction_circ_028135	85	-	70	5834	22	23	11	14	8	7	0.373901	0.861706	0.513714	0.525707	0.164855	0.129654	STXBP3	13.0699	12.5544	7.39989	10.3211	12.0832	7.99446
chr15	86607063	86671532	cortex.junction_circ_012236	84	-	67	64469	19	16	9	10	18	12	0.322914	0.599448	0.420311	0.375505	0.370924	0.222264	TLK1	36.8165	67.7611	124.945	41.5952	46.2141	34.9558
chr7	72211420	72237514	cortex.junction_circ_008635	84	-	68	26094	33	20	3	8	11	9	0.560851	0.74931	0.140104	0.300404	0.226676	0.166698	ENSSSCG00000001966	54.2875	56.0523	27.4738	46.1483	58.7086	54.3392
chr1	270602783	270655882	cortex.junction_circ_013551	83	+	53	53099	2	48	16	3	9	5	0.033991	1.79834	0.74722	0.112651	0.185462	0.0926101	ENSSSCG00000005391,MSANTD3	83.1366	186.743	123.395	74.6335	73.591	54.6827
chr17	49887472	49948154	cortex.junction_circ_013385	83	+	71	60682	0	1	5	7	34	36	0	0	0.233506	0.262853	0.700634	0.666793	-	0	60.8245	86.0022	56.0887	167.5	137.432
chr2	4157504	4158901	cortex.junction_circ_010639	83	+	76	1397	13	27	29	2	8	4	0.220941	1.01157	1.35434	0.075101	0.164855	0.0740881	ENSSSCG00000021760	7.54262	9.02226	7.58268	5.80188	4.82852	6.12541
chr16	31282269	31283057	cortex.junction_circ_021072	82	-	57	788	16	13	37	4	9	3	0.271928	0.487051	1.72795	0.150202	0.185462	0.0555661	HCN1	6.83531	16.1271	43.4549	18.8482	17.7193	25.7085
chr3	57418120	57485994	cortex.junction_circ_001856	82	+	65	67874	15	17	19	6	15	10	0.254932	0.636913	0.887324	0.225303	0.309103	0.18522	EIF5B	14.2566	9.50876	4.16316	8.86725	9.75595	9.23886
chr2	98306658	98326796	cortex.junction_circ_025940	81	-	58	20138	9	31	30	2	4	5	0.152959	1.16143	1.40104	0.075101	0.0824276	0.0926101	TMEM161B	13.4338	51.2006	48.2103	20.3387	13.972	10.4476
chr4	43558504	43574090	cortex.junction_circ_017855	81	+	68	15586	11	23	24	3	10	10	0.18695	0.861706	1.12083	0.112651	0.206069	0.18522	PTDSS1	23.5411	38.2209	25.5931	21.3902	24.114	19.4903
chr2	9733474	9733755	cortex.junction_circ_017134	80	+	62	281	8	20	33	4	13	2	0.135964	0.74931	1.54114	0.150202	0.26789	0.037044	DDB1	79.9302	85.5921	33.6471	36.194	49.0591	43.2251
chr13	148857549	148906255	cortex.junction_circ_025811	80	+	66	48706	3	7	7	15	24	24	0.0509865	0.262258	0.326909	0.563257	0.494565	0.444528	-	6.04189	20.1061	2.94742	12.7092	25.8226	32.7092
chr1	144705006	144706137	cortex.junction_circ_000403	80	+	61	1131	41	8	9	10	9	3	0.696815	0.299724	0.420311	0.375505	0.185462	0.0555661	ENSSSCG00000027182,MGA	26.1981	31.0809	17.8613	19.4635	15.642	14.1794
chr1	50514829	50518742	cortex.junction_circ_011782	79	+	62	3913	11	24	13	14	6	11	0.18695	0.899172	0.607116	0.525707	0.123641	0.203742	ENSSSCG00000025941	47.8766	81.5025	62.809	40.9026	35.3807	26.6879
chr13	130356499	130372748	cortex.junction_circ_023048	79	+	66	16249	28	16	21	6	7	1	0.475874	0.599448	0.980726	0.225303	0.144248	0	DCUN1D1	51.2635	67.1343	57.3441	48.4703	46.6707	38.9796
chrX	70638359	70664153	cortex.junction_circ_015210	79	-	60	25794	4	10	5	8	22	30	0.067982	0.374655	0.233506	0.300404	0.453352	0.555661	ATRX	26.8398	50.9643	31.5584	32.8523	34.0991	30.8545
chr2	123502992	123503411	cortex.junction_circ_030093	79	+	58	419	0	12	17	10	18	22	0	0.449586	0.793921	0.375505	0.370924	0.407484	KCNN2	2.63287	8.90388	11.7789	4.32517	6.40341	10.3364
chr6	99506004	99547687	cortex.junction_circ_026151	78	-	64	41683	14	19	11	6	10	18	0.237937	0.711844	0.513714	0.225303	0.206069	0.333396	MIB1	80.8256	88.3769	32.6212	43.1571	54.0274	48.4131
chr13	158525064	158542736	cortex.junction_circ_012302	78	+	69	17672	19	12	8	14	9	16	0.322914	0.449586	0.37361	0.525707	0.185462	0.296352	PVRL3	61.034	33.1329	45.3078	47.6374	35.4539	41.3909
chr5	69911960	69955639	cortex.junction_circ_017539	78	-	55	43679	31	12	6	9	9	11	0.52686	0.449586	0.280208	0.337954	0.185462	0.203742	ENSSSCG00000028486	23.7824	23.7859	9.47864	8.91476	8.2445	8.98455
chr4	106709010	106719435	cortex.junction_circ_005070	78	+	68	10425	15	18	12	13	13	7	0.254932	0.674379	0.560415	0.488156	0.26789	0.129654	SNX27	8.46089	14.1292	10.6923	13.7569	17.0703	13.2674
chr12	45493346	45511876	cortex.junction_circ_019568	77	-	62	18530	18	19	20	5	7	8	0.305919	0.711844	0.934025	0.187752	0.144248	0.148176	OMG	0.425173	2.4172	12.6925	19.9171	76.175	97.5768
chr8	32486093	32542971	cortex.junction_circ_026385	77	-	66	56878	10	15	8	14	16	14	0.169955	0.561982	0.37361	0.525707	0.32971	0.259308	SMIM14	28.0158	42.3293	34.5737	34.7704	42.0706	30.8912
chr5	70576775	70595881	cortex.junction_circ_024832	77	+	67	19106	7	29	15	4	11	11	0.118968	1.0865	0.700519	0.150202	0.226676	0.203742	RAB6IP2	12.5514	26.0644	23.0213	21.7906	24.8514	21.3762
chr5	79767219	79772288	cortex.junction_circ_003605	77	-	28	5069	25	15	17	6	11	3	0.424887	0.561982	0.793921	0.225303	0.226676	0.0555661	SCAF11	24.2983	14.2815	5.91718	9.63055	9.51076	7.60138
chr15	114132268	114146358	cortex.junction_circ_016368	76	+	56	14090	2	10	50	7	5	2	0.033991	0.374655	2.33506	0.262853	0.103034	0.037044	SATB2	5.38021	212.394	319.566	145.838	117.424	89.6135
chr1	89946849	89947529	cortex.junction_circ_018813	76	-	56	680	6	20	29	6	9	6	0.101973	0.74931	1.35434	0.225303	0.185462	0.111132	HDAC2	175.945	294.45	149.963	72.3897	59.0453	42.2352
chr7	14663496	14671601	cortex.junction_circ_012339	76	-	51	8105	24	17	17	5	9	4	0.407892	0.636913	0.793921	0.187752	0.185462	0.0740881	DEK	247.103	283.987	77.0598	59.5117	38.4697	29.3842
chrX	138428177	138429023	cortex.junction_circ_026449	76	+	60	846	7	29	12	9	13	6	0.118968	1.0865	0.560415	0.337954	0.26789	0.111132	AFF2	11.7274	63.0859	40.179	26.3657	17.5227	14.97
chr15	115994298	116014762	cortex.junction_circ_013961	76	-	46	20464	6	4	6	11	23	26	0.101973	0.149862	0.280208	0.413055	0.473958	0.481572	ENSSSCG00000016099	15.37	34.0638	22.9823	27.1111	42.7881	54.6353
chr1	49106604	49188719	cortex.junction_circ_022443	76	-	57	82115	4	15	6	15	23	13	0.067982	0.561982	0.280208	0.563257	0.473958	0.240786	SLC35F1	8.14611	53.7304	30.3381	37.7504	38.9765	32.5854
chr6	112903806	112912389	cortex.junction_circ_013539	76	+	59	8583	10	3	16	11	24	12	0.169955	0.112396	0.74722	0.413055	0.494565	0.222264	FHOD3	7.35566	4.09456	7.03325	7.19747	11.609	12.7798
chr5	61500661	61504828	cortex.junction_circ_014869	75	-	63	4167	8	34	15	7	4	7	0.135964	1.27383	0.700519	0.262853	0.0824276	0.129654	ATF7IP	20.7332	39.9475	16.2813	17.8876	15.0414	11.3152
chr1	181051818	181055410	cortex.junction_circ_020050	75	-	63	3592	4	19	21	20	0	6	0.067982	0.711844	0.980726	0.75101	0	0.111132	DPP8	22.0072	23.6982	21.7787	22.4972	30.5203	27.129
chr7	128024096	128033636	cortex.junction_circ_012548	75	-	58	9540	18	22	9	7	6	13	0.305919	0.824241	0.420311	0.262853	0.123641	0.240786	SETD3	18.0722	30.314	16.4573	17.1626	27.4733	18.2839
chr7	60799835	60801794	cortex.junction_circ_029538	75	+	59	1959	17	17	12	11	9	9	0.288923	0.636913	0.560415	0.413055	0.185462	0.166698	NRG4	10.5135	20.6094	13.2082	6.97914	8.95394	9.06395
chr16	27840670	27911180	cortex.junction_circ_021790	75	-	37	70510	10	9	20	13	12	11	0.169955	0.337189	0.934025	0.488156	0.247283	0.203742	OXCT1	15.4446	6.69574	7.99459	7.84707	9.703	6.46899
chr9	82272679	82310044	cortex.junction_circ_030094	74	-	47	37365	1	7	4	7	28	27	0	0.262258	0.186805	0.262853	0.576993	0.500094	ENSSSCG00000023414,ENSSSCG00000028254	46.3819	86.9551	88.1998	97.3064	167.279	174.649
chr2	17721873	17771066	cortex.junction_circ_001096	74	+	60	49193	16	17	4	14	14	9	0.271928	0.636913	0.186805	0.525707	0.288496	0.166698	MAPK8IP1	13.276	33.082	17.6251	18.0389	35.6051	27.0708
chr14	14068397	14079510	cortex.junction_circ_003011	74	+	52	11113	20	17	17	3	8	9	0.33991	0.636913	0.793921	0.112651	0.164855	0.166698	HMBOX1	19.1498	17.6814	12.3357	9.40546	12.2583	11.7207
chr15	19321480	19326434	cortex.junction_circ_028892	73	+	59	4954	25	20	19	4	0	5	0.424887	0.74931	0.887324	0.150202	0	0.0926101	-	33.5072	63.7309	43.1203	32.369	37.6707	23.3261
chr4	142854257	142871435	cortex.junction_circ_028740	73	+	64	17178	22	23	11	13	4	0	0.373901	0.861706	0.513714	0.488156	0.0824276	0	ZNHIT6	21.9924	19.468	11.1219	11.4082	13.104	9.94848
chr7	99001661	99009001	cortex.junction_circ_000764	73	-	55	7340	11	13	22	11	12	4	0.18695	0.487051	1.02743	0.413055	0.247283	0.0740881	ENSSSCG00000002303	15.3428	15.3932	17.0269	10.3348	10.1619	11.1276
chr1	136271278	136291811	cortex.junction_circ_014941	73	-	71	20533	4	15	27	12	12	3	0.067982	0.561982	1.26093	0.450606	0.247283	0.0555661	GALK2	16.0119	15.2946	15.5435	13.3731	10.9361	7.72289
chr1	300126111	300142568	cortex.junction_circ_022266	72	-	60	16457	10	19	24	8	4	7	0.169955	0.711844	1.12083	0.300404	0.0824276	0.129654	ENSSSCG00000028891,ENSSSCG00000029141,ENSSSCG00000029169	53.7545	64.9992	73.3801	30.6726	33.0928	29.0476
chr1	125143607	125147925	cortex.junction_circ_000987	72	+	42	4318	12	11	29	8	7	5	0.203946	0.41212	1.35434	0.300404	0.144248	0.0926101	ENSSSCG00000004592	23.7349	32.2813	38.2259	14.0209	10.3559	8.7616
chr13	210781572	210792658	cortex.junction_circ_013188	71	+	57	11086	21	36	9	2	3	0	0.356905	1.34876	0.420311	0.075101	0.0618207	0	ENSSSCG00000020975	106.468	388.926	271.757	356.192	559.1	580.289
chr15	124662047	124720160	cortex.junction_circ_029052	70	-	47	58113	11	26	6	3	12	12	0.18695	0.974103	0.280208	0.112651	0.247283	0.222264	KANSL1L	55.4684	87.5232	100.04	33.0177	23.5294	19.2417
chr13	34615711	34655067	cortex.junction_circ_003752	70	-	42	39356	15	13	2	3	18	19	0.254932	0.487051	0.0934025	0.112651	0.370924	0.351918	CELSR3,ENSSSCG00000020866,PRKAR2A	54.6627	87.2899	51.0611	40.9232	41.1115	31.2668
chr5	46048184	46067076	cortex.junction_circ_016612	70	+	52	18892	17	9	5	8	9	22	0.288923	0.337189	0.233506	0.300404	0.185462	0.407484	ENSSSCG00000026593	7.1975	18.5869	8.81243	13.2264	15.3507	14.3386
chr6	99525346	99547687	cortex.junction_circ_005768	69	-	42	22341	11	25	6	8	12	7	0.18695	0.936637	0.280208	0.300404	0.247283	0.129654	MIB1	80.8256	88.3769	32.6212	43.1571	54.0274	48.4131
chr14	117630382	117651080	cortex.junction_circ_014361	69	-	62	20698	9	19	22	9	7	3	0.152959	0.711844	1.02743	0.337954	0.144248	0.0555661	TM9SF3	57.6491	53.1177	40.9594	55.9281	54.3395	45.4379
chr3	125854762	125899205	cortex.junction_circ_006749	69	+	56	44443	11	21	10	8	7	12	0.18695	0.786775	0.467013	0.300404	0.144248	0.222264	PUM2	28.1579	50.6422	31.8984	27.2134	25.1967	24.0502
chr6	90571499	90614667	cortex.junction_circ_012531	69	-	44	43168	9	7	10	2	13	28	0.152959	0.262258	0.467013	0.075101	0.26789	0.518616	SPIRE1	8.06093	15.9221	10.1111	15.2787	31.5471	32.1255
chr4	31387168	31463369	cortex.junction_circ_025029	68	-	61	76201	13	19	16	6	0	4	0.220941	0.711844	0.74722	0.225303	0	0.0740881	EMC2	77.3387	90.3976	58.2586	53.5122	68.7172	61.4438
chr17	13778284	13783043	cortex.junction_circ_019484	68	+	55	4759	6	20	15	7	11	9	0.101973	0.74931	0.700519	0.262853	0.226676	0.166698	ENSSSCG00000022028,ENSSSCG00000027808,ENSSSCG00000030541	36.6729	75.892	55.4911	60.2631	85.1001	68.4283
chr1	82801007	82831362	cortex.junction_circ_010223	68	+	49	30355	0	10	22	9	14	13	0	0.374655	1.02743	0.337954	0.288496	0.240786	SOBP	3.27528	15.804	19.2084	17.2215	14.6056	15.6904
chr9	37674852	37675981	cortex.junction_circ_009074	68	+	50	1129	17	9	25	7	7	3	0.288923	0.337189	1.16753	0.262853	0.144248	0.0555661	-	10.7777	16.8563	14.8015	12.4669	6.53325	5.62045
chr7	86335986	86338985	cortex.junction_circ_016923	67	+	47	2999	12	11	18	7	7	12	0.203946	0.41212	0.840623	0.262853	0.144248	0.222264	KATNBL1	22.9989	38.911	45.7071	15.5504	14.8642	12.5463
chr18	2767699	2780302	cortex.junction_circ_021777	67	-	62	12603	31	8	9	3	4	12	0.52686	0.299724	0.420311	0.112651	0.0824276	0.222264	RBM33	19.1957	19.3222	9.39205	5.96114	6.95867	3.98289
chr1	270188280	270237597	cortex.junction_circ_020250	67	+	45	49317	29	11	4	6	8	9	0.492869	0.41212	0.186805	0.225303	0.164855	0.166698	ERP44	11.5903	13.8427	7.35318	11.4296	11.3052	9.8947
chr8	74346357	74402890	cortex.junction_circ_029085	66	+	57	56533	3	21	10	15	11	6	0.0509865	0.786775	0.467013	0.563257	0.226676	0.111132	MTHFD2L	4.06158	46.9413	60.8182	17.1459	15.332	10.361
chr2	112631868	112635475	cortex.junction_circ_007730	66	+	47	3607	10	24	13	1	9	9	0.169955	0.899172	0.607116	0	0.185462	0.166698	ENSSSCG00000025802	33.8402	48.0834	49.0729	23.7445	19.5792	18.7262
chr13	167069886	167108777	cortex.junction_circ_020102	66	+	47	38891	2	21	19	5	9	10	0.033991	0.786775	0.887324	0.187752	0.185462	0.18522	SENP7	18.7723	40.543	37.7349	24.4586	26.3198	22.8453
chr6	46472704	46568764	cortex.junction_circ_018347	66	+	51	96060	15	14	3	10	12	12	0.254932	0.524517	0.140104	0.375505	0.247283	0.222264	ZNF283	6.97029	13.8845	5.95792	7.64063	6.81485	6.44196
chr3	33369925	33378455	cortex.junction_circ_028368	66	-	52	8530	19	24	13	2	0	7	0.322914	0.899172	0.607116	0.075101	0	0.129654	ATF7IP2	10.7842	5.74615	1.83539	1.31135	1.24088	1.88966
chr3	56860580	56865978	cortex.junction_circ_008670	65	+	55	5398	5	25	19	4	8	4	0.0849775	0.936637	0.887324	0.150202	0.164855	0.0740881	ENSSSCG00000008177	18.9911	117.897	52.8421	25.1679	31.2608	25.9901
chr1	108509328	108581209	cortex.junction_circ_026262	65	-	47	71881	12	5	11	16	10	11	0.203946	0.187327	0.513714	0.600808	0.206069	0.203742	ENSSSCG00000030463	22.6488	23.1757	27.172	24.9353	43.868	39.832
chr1	161699775	161765610	cortex.junction_circ_024637	65	-	57	65835	7	5	12	2	21	18	0.118968	0.187327	0.560415	0.075101	0.432745	0.333396	ATP9B,NFATC1	20.1688	30.77	28.0186	20.8538	26.0622	19.3774
chr5	70663865	70693708	cortex.junction_circ_022402	65	+	50	29843	0	5	35	4	6	15	0	0.187327	1.63454	0.150202	0.123641	0.27783	RAB6IP2	12.5514	26.0644	23.0213	21.7906	24.8514	21.3762
chr16	47892128	47904101	cortex.junction_circ_000028	64	-	60	11973	18	18	13	1	9	5	0.305919	0.674379	0.607116	0	0.185462	0.0926101	ERBB2IP	74.6648	95.9694	53.1338	35.0212	42.593	33.4111
chr14	83673621	83685562	cortex.junction_circ_019924	64	+	50	11941	1	23	25	6	8	1	0	0.861706	1.16753	0.225303	0.164855	0	KAT6B	15.3308	51.9111	48.9679	19.3084	17.362	11.6987
chr15	66249469	66262027	cortex.junction_circ_011040	64	-	50	12558	25	12	2	5	14	6	0.424887	0.449586	0.0934025	0.187752	0.288496	0.111132	POLR2D	6.79104	4.83359	3.96221	3.43603	1.68689	2.14144
chr13	79310755	79313600	cortex.junction_circ_022457	63	-	48	2845	13	12	26	3	4	5	0.220941	0.449586	1.21423	0.112651	0.0824276	0.0926101	RPN1	97.0849	70.6964	38.4104	41.5608	46.8823	40.5708
chr13	212995886	213013171	cortex.junction_circ_012203	63	-	47	17285	27	14	4	0	5	13	0.458878	0.524517	0.186805	0	0.103034	0.240786	ENSSSCG00000026288,ENSSSCG00000028428	48.1904	89.8918	80.3111	62.2384	72.768	62.1642
chr11	3530480	3544747	cortex.junction_circ_018066	63	+	57	14267	9	15	22	2	8	7	0.152959	0.561982	1.02743	0.075101	0.164855	0.129654	CDK8	33.8369	64.2469	51.2906	25.7288	25.4325	22.9512
chr1	18633146	18633632	cortex.junction_circ_002245	63	+	39	486	11	16	22	5	5	4	0.18695	0.599448	1.02743	0.187752	0.103034	0.0740881	LATS1	25.2384	50.2551	35.3712	33.2556	27.3799	21.9295
chr4	35844935	35890859	cortex.junction_circ_018914	63	-	44	45924	0	2	4	8	30	19	0	0.074931	0.186805	0.300404	0.618207	0.351918	RIMS2	2.96973	18.3986	35.0933	11.8297	31.98	21.6375
chr9	126101168	126105141	cortex.junction_circ_000412	63	-	36	3973	62	1	0	0	0	0	1.05372	0	0	0	0	0	ENSSSCG00000030035	2.17293	23.2854	23.2305	27.086	32.1274	29.248
chr13	20327407	20330776	cortex.junction_circ_021678	63	-	48	3369	6	14	23	15	0	3	0.101973	0.524517	1.07413	0.563257	0	0.0555661	DYNC1LI1	21.2712	29.381	20.4319	17.643	24.3497	22.5758
chr8	88019042	88023699	cortex.junction_circ_029485	63	+	30	4657	11	17	16	4	7	8	0.18695	0.636913	0.74722	0.150202	0.144248	0.148176	ZNF827	4.33349	7.74534	5.26676	2.65269	3.92271	3.66065
chr2	147049941	147054323	cortex.junction_circ_005326	62	+	47	4382	2	15	19	8	0	7	0.033991	0.561982	0.887324	0.300404	0	0.129654	MATR3	280.216	516.854	269.825	204.542	226.032	205.471
chr15	96079623	96085117	cortex.junction_circ_002208	62	-	53	5494	15	6	21	3	11	6	0.254932	0.224793	0.980726	0.112651	0.226676	0.111132	-	188.189	160.95	182.28	116.676	103.378	111.459
chr2	59040087	59041075	cortex.junction_circ_010059	62	-	55	988	2	16	11	14	15	4	0.033991	0.599448	0.513714	0.525707	0.309103	0.0740881	FKBP8	79.2841	109.645	78.2378	70.23	105.849	103.223
chr13	212955533	212986687	cortex.junction_circ_021633	62	-	49	31154	19	14	0	2	15	12	0.322914	0.524517	0	0.075101	0.309103	0.222264	ENSSSCG00000020662,ENSSSCG00000026915	36.8785	39.2729	38.9982	13.3959	25.4312	13.1081
chr2	83908875	83909477	cortex.junction_circ_028086	62	+	50	602	12	17	20	5	6	2	0.203946	0.636913	0.934025	0.187752	0.123641	0.037044	FCHO2	12.1905	13.7066	26.0136	19.6439	10.1435	10.3428
chr8	93287562	93308596	cortex.junction_circ_001973	62	-	50	21034	11	21	25	0	5	0	0.18695	0.786775	1.16753	0	0.103034	0	NAA15	21.6529	22.3486	14.5041	14.0385	14.6176	13.0383
chr13	177703888	177704549	cortex.junction_circ_019812	61	-	46	661	3	13	34	4	7	0	0.0509865	0.487051	1.58784	0.150202	0.144248	0	EPHA3	26.0422	103.122	192.251	40.5815	15.7981	7.48733
chrX	61016380	61023192	cortex.junction_circ_025018	60	-	51	6812	4	8	19	5	17	7	0.067982	0.299724	0.887324	0.187752	0.350317	0.129654	ENSSSCG00000025348,OPHN1	7.70793	21.9972	37.6961	13.3031	18.3372	15.8175
chr9	11319663	11348456	cortex.junction_circ_029286	60	+	56	28793	11	8	10	6	16	9	0.18695	0.299724	0.467013	0.225303	0.32971	0.166698	UVRAG	9.78719	9.81128	21.0466	11.8316	11.5479	12.1912
chr13	155644172	155664955	cortex.junction_circ_008352	60	-	51	20783	28	9	7	7	2	7	0.475874	0.337189	0.326909	0.262853	0.0412138	0.129654	GRAMD1C,ZDHHC23	17.5262	12.3943	8.98072	10.1208	8.78759	7.65587
chr3	72491294	72519969	cortex.junction_circ_010155	59	-	44	28675	9	11	13	11	8	7	0.152959	0.41212	0.607116	0.413055	0.164855	0.129654	ALMS1	13.9312	38.4173	29.0129	20.5472	14.4955	14.8733
chr1	161713075	161765610	cortex.junction_circ_003320	59	-	48	52535	11	18	10	3	7	10	0.18695	0.674379	0.467013	0.112651	0.144248	0.18522	ATP9B,NFATC1	20.1688	30.77	28.0186	20.8538	26.0622	19.3774
chr1	17236720	17240990	cortex.junction_circ_015369	59	+	31	4270	17	7	26	7	1	1	0.288923	0.262258	1.21423	0.262853	0	0	RMND1	18.0827	19.4739	27.8611	13.3231	14.0826	9.5138
chr3	134295907	134297823	cortex.junction_circ_019076	59	-	28	1916	15	12	16	6	6	4	0.254932	0.449586	0.74722	0.225303	0.123641	0.0740881	ROCK2	18.7584	18.7133	7.82178	12.939	21.4309	15.0135
chr9	37674852	37678998	cortex.junction_circ_000770	59	+	42	4146	13	20	19	5	0	2	0.220941	0.74931	0.887324	0.187752	0	0.037044	-	10.7777	16.8563	14.8015	12.4669	6.53325	5.62045
chr1	270471814	270476354	cortex.junction_circ_017729	59	-	46	4540	29	15	6	5	2	2	0.492869	0.561982	0.280208	0.187752	0.0412138	0.037044	ERP44	11.5903	13.8427	7.35318	11.4296	11.3052	9.8947
chr7	130799673	130851846	cortex.junction_circ_021596	59	+	46	52173	7	3	7	13	11	18	0.118968	0.112396	0.326909	0.488156	0.226676	0.333396	PPP1R13B	7.75165	9.74343	7.67197	8.06678	12.1209	10.8065
chr4	102984324	102984845	cortex.junction_circ_012424	59	-	48	521	7	14	22	7	5	4	0.118968	0.524517	1.02743	0.262853	0.103034	0.0740881	ENSSSCG00000006507	5.9063	7.22809	4.67403	1.98934	5.95898	3.79619
chr1	110525007	110538400	cortex.junction_circ_011629	58	+	41	13393	14	20	5	4	9	6	0.237937	0.74931	0.233506	0.150202	0.185462	0.111132	SMAD4	111.362	183.375	90.5232	51.3186	48.9835	35.3242
chr18	59639957	59696045	cortex.junction_circ_018732	58	-	53	56088	11	15	10	8	6	8	0.18695	0.561982	0.467013	0.300404	0.123641	0.148176	CDK13	63.3618	115.074	119.137	44.9807	45.3488	32.8883
chr3	125854762	125873156	cortex.junction_circ_025150	58	+	52	18394	17	14	11	9	3	4	0.288923	0.524517	0.513714	0.337954	0.0618207	0.0740881	PUM2	28.1579	50.6422	31.8984	27.2134	25.1967	24.0502
chr5	70039584	70085224	cortex.junction_circ_021107	58	+	48	45640	28	6	3	8	7	6	0.475874	0.224793	0.140104	0.300404	0.144248	0.111132	KDM5A	22.119	23.4812	13.8093	9.85461	7.19163	6.8717
chr9	8237834	8242946	cortex.junction_circ_019813	58	-	51	5112	8	20	20	6	2	2	0.135964	0.74931	0.934025	0.225303	0.0412138	0.037044	FCHSD2	6.72494	12.0844	10.3111	12.766	11.0706	9.79834
chr10	21700950	21726508	cortex.junction_circ_018026	58	-	50	25558	10	7	3	8	15	15	0.169955	0.262258	0.140104	0.300404	0.309103	0.27783	ENSSSCG00000023470	10.7167	9.37027	7.53714	3.97031	9.56665	5.60973
chr6	99489395	99547687	cortex.junction_circ_028739	57	-	46	58292	18	13	9	5	7	5	0.305919	0.487051	0.420311	0.187752	0.144248	0.0926101	MIB1	80.8256	88.3769	32.6212	43.1571	54.0274	48.4131
chr2	87512162	87517930	cortex.junction_circ_025436	57	+	40	5768	15	8	18	0	5	11	0.254932	0.299724	0.840623	0	0.103034	0.203742	AGGF1	22.9855	37.4089	19.4678	21.6011	31.3324	22.728
chr13	90954664	90955192	cortex.junction_circ_029948	57	-	48	528	4	10	25	3	9	6	0.067982	0.374655	1.16753	0.112651	0.185462	0.111132	XRN1	18.3126	19.2079	16.7438	13.7041	14.8724	10.493
chr16	47900019	47904101	cortex.junction_circ_008655	56	-	51	4082	14	15	4	6	12	5	0.237937	0.561982	0.186805	0.225303	0.247283	0.0926101	ERBB2IP	74.6648	95.9694	53.1338	35.0212	42.593	33.4111
chr1	58468248	58490977	cortex.junction_circ_004379	56	+	47	22729	2	12	15	6	11	10	0.033991	0.449586	0.700519	0.225303	0.226676	0.18522	RIMS1	5.71073	42.9446	64.9291	45.377	53.8085	50.6553
chr7	31081350	31108955	cortex.junction_circ_015480	56	-	45	27605	2	3	13	11	15	12	0.033991	0.112396	0.607116	0.413055	0.309103	0.222264	ENSSSCG00000001485	2.33529	1.10002	13.2845	4.21458	6.76613	7.35325
chr2	138829292	138836513	cortex.junction_circ_006204	55	+	50	7221	3	14	20	5	7	6	0.0509865	0.524517	0.934025	0.187752	0.144248	0.111132	CDC42SE2,LYRM7	46.236	83.6411	67.8731	86.8419	123.476	134.944
chr15	124693192	124720160	cortex.junction_circ_002596	55	-	50	26968	10	14	16	9	0	5	0.169955	0.524517	0.74722	0.337954	0	0.0926101	KANSL1L	55.4684	87.5232	100.04	33.0177	23.5294	19.2417
chr13	49972582	49999786	cortex.junction_circ_024609	55	-	45	27204	26	9	2	6	5	7	0.441883	0.337189	0.0934025	0.225303	0.103034	0.129654	ENSSSCG00000011494	70.4956	74.4969	19.5929	29.0691	39.6022	26.9151
chr1	58484448	58490977	cortex.junction_circ_023126	55	+	46	6529	0	5	16	4	17	13	0	0.187327	0.74722	0.150202	0.350317	0.240786	RIMS1	5.71073	42.9446	64.9291	45.377	53.8085	50.6553
chrX	70495252	70509324	cortex.junction_circ_022311	55	-	50	14072	7	15	16	7	6	4	0.118968	0.561982	0.74722	0.262853	0.123641	0.0740881	ATRX	26.8398	50.9643	31.5584	32.8523	34.0991	30.8545
chr1	59726630	59744379	cortex.junction_circ_008600	55	-	50	17749	4	11	16	5	7	12	0.067982	0.41212	0.74722	0.187752	0.144248	0.222264	KIAA1009	9.00933	13.2912	9.98042	5.83501	3.42963	3.71522
chr11	56283464	56292661	cortex.junction_circ_005452	54	+	42	9197	15	7	5	2	10	15	0.254932	0.262258	0.233506	0.075101	0.206069	0.27783	NDFIP2	22.3128	29.1304	23.1307	28.043	89.9543	113.379
chr1	61006638	61007238	cortex.junction_circ_015722	54	-	40	600	2	15	18	6	11	2	0.033991	0.561982	0.840623	0.225303	0.226676	0.037044	SYNCRIP	72.074	99.0172	39.0795	32.9855	31.5331	25.1358
chr2	104498555	104511554	cortex.junction_circ_009042	54	-	28	12999	3	8	25	6	6	6	0.0509865	0.299724	1.16753	0.225303	0.123641	0.111132	ENSSSCG00000014159,ENSSSCG00000027608	34.0467	51.0981	51.121	43.0764	60.3294	38.0744
chr14	142775863	142857217	cortex.junction_circ_004801	54	-	48	81354	21	9	6	10	6	2	0.356905	0.337189	0.280208	0.375505	0.123641	0.037044	ATE1	35.1653	46.7231	47.0162	23.885	32.0112	23.8813
chr14	93524864	93616690	cortex.junction_circ_010273	54	+	37	91826	0	2	3	7	22	20	0	0.074931	0.140104	0.262853	0.453352	0.37044	ENSSSCG00000021303	1.37378	9.72731	18.024	19.3801	26.3866	19.6962
chr4	113269352	113293869	cortex.junction_circ_012268	54	-	36	24517	3	8	14	5	10	14	0.0509865	0.299724	0.653818	0.187752	0.206069	0.259308	MAN1A2	17.226	21.4413	17.6432	17.6492	22.1742	24.9501
chr1	14699636	14752959	cortex.junction_circ_018224	54	-	41	53323	0	1	1	6	17	29	0	0	0	0.225303	0.350317	0.537138	ENSSSCG00000025352	0.168526	1.97313	3.2437	3.83555	15.0197	11.9881
chr1	255743643	255748862	cortex.junction_circ_025063	54	+	49	5219	14	12	6	1	10	11	0.237937	0.449586	0.280208	0	0.206069	0.203742	PCSK5	6.38374	5.8863	1.40334	2.02777	4.19421	3.98137
chr5	78609791	78613341	cortex.junction_circ_015679	53	-	44	3550	1	10	27	4	7	4	0	0.374655	1.26093	0.150202	0.144248	0.0740881	NELL2	25.4289	303.937	153.863	114.987	152.97	162.757
chr3	104182824	104199715	cortex.junction_circ_017719	53	-	43	16891	18	15	11	2	5	2	0.305919	0.561982	0.513714	0.075101	0.103034	0.037044	EML4	55.5997	30.5902	17.4968	13.5562	11.9395	9.48827
chr1	227181486	227210811	cortex.junction_circ_002157	53	-	37	29325	0	1	11	7	17	17	0	0	0.513714	0.262853	0.350317	0.314874	DENND4C	17.3535	24.6505	32.8924	21.1507	19.7206	21.0053
chr4	136390668	136412978	cortex.junction_circ_018371	53	-	39	22310	5	18	11	3	7	9	0.0849775	0.674379	0.513714	0.112651	0.144248	0.166698	RPAP2	14.7454	26.2879	23.8343	13.9841	11.5725	9.94106
chr3	95921220	95924820	cortex.junction_circ_004737	52	+	41	3600	0	4	8	3	18	19	0	0.149862	0.37361	0.112651	0.370924	0.351918	ENSSSCG00000008419,ENSSSCG00000026180	7.91176	162.026	119.319	155.947	247.558	243.884
chr10	76283711	76306111	cortex.junction_circ_003617	52	-	46	22400	6	11	10	16	0	2	0.101973	0.41212	0.467013	0.600808	0	0.037044	ZYMND11	52.2863	111.442	83.3904	86.8307	115.328	96.721
chr15	67042881	67049383	cortex.junction_circ_021993	52	-	47	6502	14	11	6	6	9	6	0.237937	0.41212	0.280208	0.225303	0.185462	0.111132	PRPF40A	84.3914	82.3182	47.4893	32.4217	25.7335	29.4792
chr3	125921424	125927436	cortex.junction_circ_004836	52	+	44	6012	11	19	13	5	2	2	0.18695	0.711844	0.607116	0.187752	0.0412138	0.037044	PUM2	28.1579	50.6422	31.8984	27.2134	25.1967	24.0502
chr6	138078890	138150517	cortex.junction_circ_023131	52	+	44	71627	2	9	18	4	14	5	0.033991	0.337189	0.840623	0.150202	0.288496	0.0926101	ENSSSCG00000003818	28.4035	49.6216	30.583	20.4437	23.127	15.2363
chr5	5192559	5193695	cortex.junction_circ_014586	52	+	47	1136	6	14	11	8	7	6	0.101973	0.524517	0.513714	0.300404	0.144248	0.111132	MKL1	6.41571	14.8661	8.28318	8.54545	8.62951	7.58507
chr1	141982454	141994380	cortex.junction_circ_017590	51	+	44	11926	3	16	17	6	9	0	0.0509865	0.599448	0.793921	0.225303	0.185462	0	CASC4,ENSSSCG00000028089,ENSSSCG00000030483	196.342	173.749	89.5846	84.1663	98.7702	73.2656
chr11	11212641	11236804	cortex.junction_circ_001199	51	+	42	24163	5	17	6	11	7	5	0.0849775	0.636913	0.280208	0.413055	0.144248	0.0926101	ENSSSCG00000021829	15.1536	128.585	111.001	76.8637	61.3271	64.6576
chr15	124628984	124720160	cortex.junction_circ_010928	51	-	43	91176	15	8	10	5	9	4	0.254932	0.299724	0.467013	0.187752	0.185462	0.0740881	KANSL1L	55.4684	87.5232	100.04	33.0177	23.5294	19.2417
chr6	26453982	26462658	cortex.junction_circ_001869	51	+	45	8676	13	12	4	8	7	7	0.220941	0.449586	0.186805	0.300404	0.144248	0.129654	BBS2	24.417	45.1892	13.0492	13.7107	13.5761	10.3776
chr13	43392087	43392355	cortex.junction_circ_013112	51	-	42	268	4	14	24	3	3	3	0.067982	0.524517	1.12083	0.112651	0.0618207	0.0555661	DENND6A	16.4438	27.0576	35.5579	11.2992	12.6389	9.64855
chr5	79767219	79785608	cortex.junction_circ_014259	51	-	42	18389	19	12	4	4	9	3	0.322914	0.449586	0.186805	0.150202	0.185462	0.0555661	SCAF11	24.2983	14.2815	5.91718	9.63055	9.51076	7.60138
chr6	25836378	25914846	cortex.junction_circ_019273	51	+	46	78468	12	9	9	5	7	9	0.203946	0.337189	0.420311	0.187752	0.144248	0.166698	NFATC3	13.0755	14.5664	11.054	10.9216	8.29135	6.05715
chr13	37111090	37113036	cortex.junction_circ_023039	51	-	36	1946	5	5	25	4	6	6	0.0849775	0.187327	1.16753	0.150202	0.123641	0.111132	ENSSSCG00000011425	7.12661	8.77262	3.84829	2.73289	2.66452	2.23082
chr5	53612898	53630601	cortex.junction_circ_009545	50	+	42	17703	2	27	17	1	2	1	0.033991	1.01157	0.793921	0	0.0412138	0	ENSSSCG00000000566	21.611	250.249	62.5247	41.8964	30.1672	26.6991
chr9	82271886	82319494	cortex.junction_circ_006741	50	-	30	47608	11	6	1	3	15	14	0.18695	0.224793	0	0.112651	0.309103	0.259308	ENSSSCG00000023414,ENSSSCG00000028254	46.3819	86.9551	88.1998	97.3064	167.279	174.649
chr4	42006514	42012095	cortex.junction_circ_011511	50	-	36	5581	12	9	16	9	0	1	0.203946	0.337189	0.74722	0.337954	0	0	LAPTM4B	145.27	136.565	62.9957	57.6553	42.8047	34.3784
chr5	63725718	63726112	cortex.junction_circ_016190	50	+	40	394	12	8	19	4	2	5	0.203946	0.299724	0.887324	0.150202	0.0412138	0.0926101	LRP6	39.3878	49.7601	43.5718	38.0797	18.987	21.4992
chr9	13417188	13449103	cortex.junction_circ_023333	50	+	43	31915	21	7	6	7	3	6	0.356905	0.262258	0.280208	0.262853	0.0618207	0.111132	RSF1	22.2101	38.5046	17.96	17.533	24.5558	21.7046
chr1	227181486	227186649	cortex.junction_circ_018500	50	-	40	5163	9	5	25	0	4	7	0.152959	0.187327	1.16753	0	0.0824276	0.129654	DENND4C	17.3535	24.6505	32.8924	21.1507	19.7206	21.0053
chr16	12676795	12679594	cortex.junction_circ_022275	50	-	44	2799	3	3	6	10	16	12	0.0509865	0.112396	0.280208	0.375505	0.32971	0.222264	CDH10	3.61403	9.55975	25.2865	21.9926	22.6646	27.7716
chr6	41369770	41371490	cortex.junction_circ_008889	50	+	35	1720	0	10	4	7	18	11	0	0.374655	0.186805	0.262853	0.370924	0.203742	ZNF566	5.25696	12.474	10.6893	7.0726	6.20989	5.95457
chr3	72098036	72098680	cortex.junction_circ_015825	50	-	45	644	4	11	20	4	9	2	0.067982	0.41212	0.934025	0.150202	0.185462	0.037044	TET3	7.74089	6.85916	3.88784	5.67656	8.5327	10.5072
chr18	15806185	15807668	cortex.junction_circ_004995	50	-	36	1483	17	4	16	1	5	7	0.288923	0.149862	0.74722	0	0.103034	0.129654	SLC35B4	7.6507	7.426	5.67692	5.75091	9.65551	7.7489
chr13	22797969	22809064	cortex.junction_circ_016491	49	+	43	11095	0	7	17	5	7	13	0	0.262258	0.793921	0.187752	0.144248	0.240786	ARPP21	3.99392	54.9777	89.7632	101.964	186.134	162.098
chr1	222076705	222080892	cortex.junction_circ_004144	49	+	35	4187	5	10	22	10	0	1	0.0849775	0.374655	1.02743	0.375505	0	0	ELAVL2	32.0691	93.3647	83.6583	46.7365	46.0976	42.3228
chr5	73514777	73520522	cortex.junction_circ_026006	49	-	41	5745	3	24	15	4	1	2	0.0509865	0.899172	0.700519	0.150202	0	0.037044	KIF21A	9.61302	61.6674	30.7434	25.3989	37.5269	34.9156
chr15	117863547	117886776	cortex.junction_circ_016346	49	+	38	23229	10	8	14	5	11	1	0.169955	0.299724	0.653818	0.187752	0.226676	0	WDR12	12.1502	38.4562	19.6907	17.0165	19.4306	18.3059
chr18	43942639	43945974	cortex.junction_circ_012566	49	-	32	3335	5	4	23	3	10	4	0.0849775	0.149862	1.07413	0.112651	0.206069	0.0740881	ENSSSCG00000016667,ENSSSCG00000024754	13.3512	19.168	23.867	18.1792	10.1904	6.1683
chr12	16048529	16063733	cortex.junction_circ_019867	49	-	39	15204	6	14	11	3	8	7	0.101973	0.524517	0.513714	0.112651	0.164855	0.129654	TLK2	15.7119	21.8215	12.9201	8.33547	9.39161	8.11168
chr3	106268650	106287062	cortex.junction_circ_009458	48	+	33	18412	6	8	18	3	5	8	0.101973	0.299724	0.840623	0.112651	0.103034	0.148176	ENSSSCG00000030512	38.7595	84.9116	93.7358	72.5391	89.451	63.9717
chr1	210044042	210128769	cortex.junction_circ_029569	48	+	35	84727	4	7	3	18	10	6	0.067982	0.262258	0.140104	0.675909	0.206069	0.111132	LRRC9	4.56645	9.41396	9.73593	37.8979	6.27853	9.01864
chr11	26280705	26307201	cortex.junction_circ_023956	48	-	39	26496	22	6	5	4	4	7	0.373901	0.224793	0.233506	0.150202	0.0824276	0.129654	NAA16	15.8271	24.4868	21.414	9.4438	8.94941	7.9542
chr4	79034572	79035983	cortex.junction_circ_005860	48	-	40	1411	18	16	4	1	6	3	0.305919	0.599448	0.186805	0	0.123641	0.0555661	CHD7	15.3422	10.3785	3.31698	2.70972	2.84581	2.22731
chr6	79809423	79815135	cortex.junction_circ_023734	47	+	36	5712	23	15	7	1	0	1	0.390896	0.561982	0.326909	0	0	0	ENSSSCG00000026263,EPB41	92.5761	41.7586	23.5614	12.4659	11.4751	5.52334
chr13	118650379	118656674	cortex.junction_circ_030179	47	-	41	6295	5	10	14	1	9	8	0.0849775	0.374655	0.653818	0	0.185462	0.148176	ENSSSCG00000028905	13.8921	87.0893	36.1002	36.6528	48.4188	49.5346
chr8	113000637	113071813	cortex.junction_circ_017368	47	-	44	71176	5	24	4	4	5	5	0.0849775	0.899172	0.186805	0.150202	0.103034	0.0926101	NDST3	6.75896	63.9808	24.2925	8.50713	13.0435	19.0921
chr13	158525064	158563363	cortex.junction_circ_002956	47	+	32	38299	10	24	4	3	6	0	0.169955	0.899172	0.186805	0.112651	0.123641	0	PVRL3	61.034	33.1329	45.3078	47.6374	35.4539	41.3909
chr11	55451764	55462575	cortex.junction_circ_013919	47	-	36	10811	9	12	14	5	5	2	0.152959	0.449586	0.653818	0.187752	0.103034	0.037044	RNF219	18.4325	33.0598	23.0022	10.7536	12.557	10.3399
chr9	8935965	8946694	cortex.junction_circ_010708	46	-	43	10729	4	6	11	7	8	10	0.067982	0.224793	0.513714	0.262853	0.164855	0.18522	RAB6C	41.6379	85.1386	82.4159	92.4911	139.749	133.33
chr5	88358136	88439154	cortex.junction_circ_011320	46	-	39	81018	3	6	2	2	14	19	0.0509865	0.224793	0.0934025	0.075101	0.288496	0.351918	ENSSSCG00000000881	2.10171	69.6888	58.1318	30.4227	28.8216	25.4097
chr15	61682877	61685041	cortex.junction_circ_007214	46	+	37	2164	5	11	12	5	6	7	0.0849775	0.41212	0.560415	0.187752	0.123641	0.129654	PPP2CA	23.8848	38.2529	37.9392	51.8208	57.1826	50.994
chr2	45975765	45978876	cortex.junction_circ_016322	46	+	33	3111	9	15	15	4	2	1	0.152959	0.561982	0.700519	0.150202	0.0412138	0	ENSSSCG00000013384,ENSSSCG00000023065	14.2047	34.4645	17.5521	10.4651	15.8415	8.07223
chr2	89782085	89792748	cortex.junction_circ_029678	46	+	40	10663	8	14	14	1	3	6	0.135964	0.524517	0.653818	0	0.0618207	0.111132	JMY	7.98479	15.7211	8.55593	9.50179	11.3236	9.94866
chr16	75044686	75052071	cortex.junction_circ_010990	46	+	40	7385	24	5	4	7	2	4	0.407892	0.187327	0.186805	0.262853	0.0412138	0.0740881	MFAP3	11.6931	14.2008	11.9623	11.6344	11.3501	8.33684
chr1	11314740	11319029	cortex.junction_circ_001571	46	-	43	4289	9	13	12	6	0	4	0.152959	0.487051	0.560415	0.225303	0	0.0740881	SNX9	10.5922	7.61474	3.67052	8.52677	6.31441	5.77714
chr3	23052401	23077100	cortex.junction_circ_029990	45	-	32	24699	2	0	6	3	21	13	0.033991	0	0.280208	0.112651	0.432745	0.240786	ENSSSCG00000007833	2.888	4.68035	11.8776	27.2623	100.724	91.2535
chr8	46580335	46586348	cortex.junction_circ_003269	45	+	40	6013	0	5	13	4	15	8	0	0.187327	0.607116	0.150202	0.309103	0.148176	ENSSSCG00000030504	17.9643	18.6526	80.206	38.4875	97.5262	61.7895
chr8	145151050	145156246	cortex.junction_circ_013414	45	-	42	5196	11	11	12	10	1	0	0.18695	0.41212	0.560415	0.375505	0	0	ENOPH1	44.4373	80.8961	67.8089	44.075	67.4777	53.3416
chr9	37819878	37841000	cortex.junction_circ_023596	45	-	38	21122	17	6	4	4	8	6	0.288923	0.224793	0.186805	0.150202	0.164855	0.111132	ENSSSCG00000026040	61.0352	74.653	62.8503	47.9266	76.4621	39.7486
chr9	115774312	115779641	cortex.junction_circ_003033	45	-	42	5329	4	7	14	9	4	7	0.067982	0.262258	0.653818	0.337954	0.0824276	0.129654	SRPK2	18.7428	74.4203	56.6562	39.7691	61.6165	68.4517
chr13	36383855	36428161	cortex.junction_circ_029805	45	+	28	44306	0	5	1	4	8	27	0	0.187327	0	0.150202	0.164855	0.500094	DOCK3	1.35473	26.7483	35.9337	31.3107	57.4717	59.8948
chr11	86942800	86962417	cortex.junction_circ_012251	45	-	39	19617	15	11	10	0	5	4	0.254932	0.41212	0.467013	0	0.103034	0.0740881	PSPC1	52.6748	37.941	20.4382	31.6572	28.4868	23.7636
chr8	73375717	73382639	cortex.junction_circ_023593	45	-	40	6922	8	8	9	0	4	16	0.135964	0.299724	0.420311	0	0.0824276	0.296352	ANKRD17	24.1858	29.9703	19.2509	29.4102	31.9696	31.3172
chr5	79772210	79785608	cortex.junction_circ_007999	45	-	41	13398	2	12	5	6	9	11	0.033991	0.449586	0.233506	0.225303	0.185462	0.203742	SCAF11	24.2983	14.2815	5.91718	9.63055	9.51076	7.60138
chr1	59728050	59744379	cortex.junction_circ_005776	45	-	36	16329	9	17	8	9	2	0	0.152959	0.636913	0.37361	0.337954	0.0412138	0	KIAA1009	9.00933	13.2912	9.98042	5.83501	3.42963	3.71522
chr11	26002134	26073707	cortex.junction_circ_010997	45	+	41	71573	13	6	2	4	10	10	0.220941	0.224793	0.0934025	0.150202	0.206069	0.18522	ENSSSCG00000024683	9.77463	10.2431	8.23987	6.557	9.17942	8.93569
chr3	84814586	84822563	cortex.junction_circ_030306	44	-	35	7977	17	12	5	7	2	1	0.288923	0.449586	0.233506	0.262853	0.0412138	0	ENSSSCG00000008386,ENSSSCG00000027414	67.1071	157.367	120.482	70.6418	74.9804	60.7482
chr1	202611389	202611659	cortex.junction_circ_001570	44	+	37	270	16	12	9	3	2	2	0.271928	0.449586	0.420311	0.112651	0.0412138	0.037044	PSMC6	128.943	131.4	102.055	57.1193	83.7003	55.5392
chr2	158058830	158121727	cortex.junction_circ_009579	44	-	39	62897	22	4	3	3	4	8	0.373901	0.149862	0.140104	0.112651	0.0824276	0.148176	ENSSSCG00000014443	1.50554	1.14376	4.08986	14.4818	62.6868	119.232
chr3	72497165	72519969	cortex.junction_circ_004871	44	-	33	22804	0	5	17	5	9	8	0	0.187327	0.793921	0.187752	0.185462	0.148176	ALMS1	13.9312	38.4173	29.0129	20.5472	14.4955	14.8733
chr5	79973441	79983003	cortex.junction_circ_017925	44	-	41	9562	1	12	21	4	4	2	0	0.449586	0.980726	0.150202	0.0824276	0.037044	SLC38A1	14.1389	36.5905	20.347	18.4937	25.9945	21.9836
chr8	93236366	93240931	cortex.junction_circ_008236	44	-	34	4565	1	7	13	15	0	3	0	0.262258	0.607116	0.563257	0	0.0555661	NAA15	21.6529	22.3486	14.5041	14.0385	14.6176	13.0383
chr10	47064148	47075999	cortex.junction_circ_024702	44	-	36	11851	8	11	14	2	5	4	0.135964	0.41212	0.653818	0.075101	0.103034	0.0740881	ARHGAP12	12.8783	22.1332	13.5675	11.6789	11.0893	8.22884
chr14	30974160	30982848	cortex.junction_circ_003305	44	-	41	8688	13	13	8	4	4	2	0.220941	0.487051	0.37361	0.150202	0.0824276	0.037044	ATP6V0A2	16.5326	15.2233	9.0483	9.38222	11.9266	8.83857
chr10	18101699	18149975	cortex.junction_circ_014450	43	+	39	48276	6	11	17	2	6	1	0.101973	0.41212	0.793921	0.075101	0.123641	0	AKT3	51.988	235.045	140.516	130.906	166.803	162.804
chr13	35652572	35658848	cortex.junction_circ_013799	43	+	38	6276	8	9	9	6	6	5	0.135964	0.337189	0.420311	0.225303	0.123641	0.0926101	RBM6	86.3284	142.84	71.7239	53.5233	54.2101	48.1743
chr4	88603966	88607994	cortex.junction_circ_021162	43	+	36	4028	5	4	20	8	0	4	0.0849775	0.149862	0.934025	0.300404	0	0.0740881	KIFAP3	35.7613	91.2439	98.6832	78.6998	117.651	123.467
chr13	102385989	102387179	cortex.junction_circ_021618	43	-	36	1190	6	5	20	4	4	4	0.101973	0.187327	0.934025	0.150202	0.0824276	0.0740881	DHX36	51.9284	62.4066	45.9535	56.5726	48.1123	45.5465
chr13	167096197	167100837	cortex.junction_circ_006514	43	+	31	4640	7	6	17	2	7	4	0.118968	0.224793	0.793921	0.075101	0.144248	0.0740881	SENP7	18.7723	40.543	37.7349	24.4586	26.3198	22.8453
chr18	9569858	9588258	cortex.junction_circ_015797	43	+	37	18400	4	13	9	3	5	9	0.067982	0.487051	0.420311	0.112651	0.103034	0.166698	BRAF	9.36735	15.7406	11.4961	13.9995	15.0254	15.7989
chr1	145429098	145436055	cortex.junction_circ_010321	43	+	33	6957	21	2	13	2	4	1	0.356905	0.074931	0.607116	0.075101	0.0824276	0	INO80	10.6576	12.9061	11.3501	6.73671	8.65896	6.90456
chr1	64530709	64532147	cortex.junction_circ_012068	43	+	34	1438	3	12	12	1	7	8	0.0509865	0.449586	0.560415	0	0.144248	0.148176	ANKRD6	3.14506	10.4449	7.22911	4.13992	3.82324	2.24822
chr6	79809423	79832814	cortex.junction_circ_013235	42	+	37	23391	13	17	5	5	0	2	0.220941	0.636913	0.233506	0.187752	0	0.037044	ENSSSCG00000026263,EPB41	92.5761	41.7586	23.5614	12.4659	11.4751	5.52334
chr10	29321804	29325824	cortex.junction_circ_015890	42	+	31	4020	5	7	23	2	4	1	0.0849775	0.262258	1.07413	0.075101	0.0824276	0	ENSSSCG00000010928	58.5793	74.3953	53.2601	26.1022	20.3263	13.9397
chr10	50688301	50717769	cortex.junction_circ_019253	42	+	39	29468	8	7	8	2	13	4	0.135964	0.262258	0.37361	0.075101	0.26789	0.0740881	FAM188A	27.4438	67.4543	71.966	36.2286	43.7416	37.3672
chr2	59791932	59857696	cortex.junction_circ_026186	42	+	34	65764	1	3	6	6	8	18	0	0.112396	0.280208	0.225303	0.164855	0.333396	ENSSSCG00000013880	1.90003	14.0561	14.6355	19.0958	43.2401	39.5953
chr4	35844935	35890743	cortex.junction_circ_025879	42	-	32	45808	0	5	9	3	19	6	0	0.187327	0.420311	0.112651	0.391531	0.111132	RIMS2	2.96973	18.3986	35.0933	11.8297	31.98	21.6375
chr7	82091	105997	cortex.junction_circ_027590	42	-	39	23906	15	8	6	2	9	2	0.254932	0.299724	0.280208	0.075101	0.185462	0.037044	EXOC2	26.704	31.6964	18.1712	18.1079	25.7927	21.2315
chr7	65184010	65184904	cortex.junction_circ_027232	42	+	36	894	8	4	21	2	3	4	0.135964	0.149862	0.980726	0.075101	0.0618207	0.0740881	ARIH1	24.1122	30.9078	19.2367	22.4977	25.0788	23.9316
chr6	156310074	156319073	cortex.junction_circ_009842	42	-	37	8999	1	7	7	5	11	11	0	0.262258	0.326909	0.187752	0.226676	0.203742	CCDC30	10.1148	29.998	16.2343	12.455	11.2204	8.87651
chr6	76025792	76026427	cortex.junction_circ_004392	42	+	35	635	13	7	9	5	6	2	0.220941	0.262258	0.420311	0.187752	0.123641	0.037044	-	25.4068	24.1219	9.66263	11.7826	14.8732	11.4132
chr1	226117818	226118520	cortex.junction_circ_029364	42	+	34	702	6	12	15	2	4	3	0.101973	0.449586	0.700519	0.075101	0.0824276	0.0555661	MLLT3	7.38185	23.0884	14.4525	8.4686	6.40726	5.43607
chr8	120767275	120768132	cortex.junction_circ_005624	42	-	35	857	8	9	16	3	5	1	0.135964	0.337189	0.74722	0.112651	0.103034	0	SEC24B	15.6738	18.1525	19.7738	14.2128	13.8111	12.7816
chr3	42764108	42830696	cortex.junction_circ_005132	42	+	40	66588	13	9	4	1	9	6	0.220941	0.337189	0.186805	0	0.185462	0.111132	ENSSSCG00000008060	9.63274	13.1993	8.11599	8.88286	17.7059	14.9828
chrX	139963481	139969029	cortex.junction_circ_006333	42	+	35	5548	4	10	10	2	9	7	0.067982	0.374655	0.467013	0.075101	0.185462	0.129654	MTM1	4.62522	7.85111	8.37701	5.27515	4.69934	4.30301
chr11	85649483	85708049	cortex.junction_circ_003559	42	-	36	58566	0	10	10	4	12	6	0	0.374655	0.467013	0.150202	0.247283	0.111132	ENSSSCG00000025369	0	0	0	0	0	0
chr3	106268650	106310785	cortex.junction_circ_029744	41	+	37	42135	1	9	13	1	6	11	0	0.337189	0.607116	0	0.123641	0.203742	ENSSSCG00000030512	38.7595	84.9116	93.7358	72.5391	89.451	63.9717
chr13	131025431	131033279	cortex.junction_circ_027497	41	+	34	7848	2	14	9	4	8	4	0.033991	0.524517	0.420311	0.150202	0.164855	0.0740881	KLHL24	43.5941	91.4907	42.0503	36.8648	32.8861	30.0981
chr6	75060282	75062084	cortex.junction_circ_024363	41	+	36	1802	7	8	17	4	3	2	0.118968	0.299724	0.793921	0.150202	0.0618207	0.037044	KDM1A	60.9976	81.9255	29.2001	16.9031	15.9424	13.6287
chr1	58460994	58490977	cortex.junction_circ_021084	41	+	34	29983	0	2	15	4	11	9	0	0.074931	0.700519	0.150202	0.226676	0.166698	RIMS1	5.71073	42.9446	64.9291	45.377	53.8085	50.6553
chr13	29358369	29362016	cortex.junction_circ_004757	41	+	27	3647	14	11	3	5	8	0	0.237937	0.41212	0.140104	0.187752	0.164855	0	SNRK	20.9419	53.331	37.858	40.9682	50.724	36.2927
chr9	13315284	13319023	cortex.junction_circ_026463	41	-	37	3739	7	12	5	4	5	8	0.118968	0.449586	0.233506	0.150202	0.103034	0.148176	RSF1	22.2101	38.5046	17.96	17.533	24.5558	21.7046
chr17	43030479	43053075	cortex.junction_circ_001912	41	+	30	22596	10	8	8	3	8	4	0.169955	0.299724	0.37361	0.112651	0.164855	0.0740881	ITCH	29.8388	35.1849	25.1801	17.0257	20.7369	17.5334
chr13	210044908	210050422	cortex.junction_circ_027344	41	+	39	5514	4	12	15	2	6	2	0.067982	0.449586	0.700519	0.075101	0.123641	0.037044	MORC3	17.2162	34.5431	34.8909	15.3437	15.3909	12.7569
chr2	121405390	121414614	cortex.junction_circ_006192	41	-	35	9224	12	7	12	5	4	1	0.203946	0.262258	0.560415	0.187752	0.0824276	0	DCP2	23.6245	28.6637	17.8776	23.6587	29.2677	25.4989
chr5	92502062	92522814	cortex.junction_circ_003753	41	+	40	20752	11	8	11	3	4	4	0.18695	0.299724	0.513714	0.112651	0.0824276	0.0740881	NR2C1	24.0621	27.9639	26.0201	13.5317	17.1722	12.5466
chr9	129821400	129904943	cortex.junction_circ_003218	41	+	38	83543	0	15	8	3	12	3	0	0.561982	0.37361	0.112651	0.247283	0.0555661	PAPPA2	4.46427	26.3734	17.5861	13.745	14.8849	12.301
chr13	8094771	8096149	cortex.junction_circ_008850	41	-	29	1378	31	5	4	0	0	1	0.52686	0.187327	0.186805	0	0	0	SGOL1	19.5745	10.2795	1.71886	1.00929	0.908825	0.270083
chr4	79089336	79101679	cortex.junction_circ_029392	41	-	33	12343	8	17	7	1	2	6	0.135964	0.636913	0.326909	0	0.0412138	0.111132	CHD7	15.3422	10.3785	3.31698	2.70972	2.84581	2.22731
chr1	240793911	240848569	cortex.junction_circ_022773	41	+	32	54658	4	0	3	5	12	17	0.067982	0	0.140104	0.187752	0.247283	0.314874	ENSSSCG00000005198	5.48271	9.62939	12.1937	6.32982	10.6337	12.3792
chr6	64511469	64519841	cortex.junction_circ_005848	40	+	31	8372	7	12	7	5	3	6	0.118968	0.449586	0.326909	0.187752	0.0618207	0.111132	KIF1B	26.0855	57.7041	26.2942	52.9898	88.2414	81.6496
chr1	60893529	60924967	cortex.junction_circ_016950	40	-	31	31438	4	0	8	1	9	18	0.067982	0	0.37361	0	0.185462	0.333396	SNX14	53.383	77.3434	76.1856	56.6804	65.4729	68.8472
chr13	55776451	55783715	cortex.junction_circ_025230	40	-	32	7264	2	14	16	2	5	1	0.033991	0.524517	0.74722	0.075101	0.103034	0	FRMD4B	11.9189	52.9802	17.6667	7.62546	10.6196	6.10748
chr5	63597842	63605477	cortex.junction_circ_023315	40	+	37	7635	8	6	10	1	9	6	0.135964	0.224793	0.467013	0	0.185462	0.111132	LRP6	39.3878	49.7601	43.5718	38.0797	18.987	21.4992
chr13	42298386	42335756	cortex.junction_circ_024607	40	+	35	37370	5	13	4	3	4	11	0.0849775	0.487051	0.186805	0.112651	0.0824276	0.203742	FAM208A	36.1236	48.2746	42.8349	28.0663	23.9981	19.6358
chr12	27366724	27380569	cortex.junction_circ_001318	40	-	37	13845	6	5	9	11	0	5	0.101973	0.187327	0.420311	0.413055	0	0.0926101	SPAG9	24.2746	37.1701	35.6656	31.0997	41.3301	42.4958
chr11	2886159	2890267	cortex.junction_circ_014002	40	+	34	4108	1	8	11	6	10	4	0	0.299724	0.513714	0.225303	0.206069	0.0740881	ENSSSCG00000025583,ENSSSCG00000027577	2.80843	29.4354	41.9196	26.9461	21.3572	26.9345
chr2	41866546	41885122	cortex.junction_circ_011764	40	-	31	18576	1	18	14	2	5	0	0	0.674379	0.653818	0.075101	0.103034	0	PRMT3	13.5738	28.3828	35.8712	9.48725	14.3794	9.16642
chr8	146890663	146892955	cortex.junction_circ_027998	40	+	36	2292	20	8	7	2	2	1	0.33991	0.299724	0.326909	0.075101	0.0412138	0	ANTXR2	34.7193	30.1326	24.6691	10.4194	6.81089	7.47858
chr4	136390668	136404088	cortex.junction_circ_025173	40	-	32	13420	7	14	9	3	3	4	0.118968	0.524517	0.420311	0.112651	0.0618207	0.0740881	RPAP2	14.7454	26.2879	23.8343	13.9841	11.5725	9.94106
chr2	83782391	83801773	cortex.junction_circ_026582	40	+	37	19382	5	14	10	1	6	4	0.0849775	0.524517	0.467013	0	0.123641	0.0740881	FCHO2	12.1905	13.7066	26.0136	19.6439	10.1435	10.3428
chr4	73714672	73718330	cortex.junction_circ_003963	40	-	33	3658	11	12	10	2	3	2	0.18695	0.449586	0.467013	0.075101	0.0618207	0.037044	CSPP1	10.064	19.9027	17.902	11.4267	11.492	7.74743
chr4	102984324	102996128	cortex.junction_circ_016531	40	-	33	11804	7	9	6	5	4	9	0.118968	0.337189	0.280208	0.187752	0.0824276	0.166698	ENSSSCG00000006507	5.9063	7.22809	4.67403	1.98934	5.95898	3.79619
chr18	36505708	36515630	cortex.junction_circ_026037	40	+	35	9922	3	10	15	3	4	5	0.0509865	0.374655	0.700519	0.112651	0.0824276	0.0926101	ENSSSCG00000028511	0.234392	0	0	0	0	0.239928
chr2	147049941	147052745	cortex.junction_circ_010996	39	+	34	2804	13	6	7	5	5	3	0.220941	0.224793	0.326909	0.187752	0.103034	0.0555661	MATR3	280.216	516.854	269.825	204.542	226.032	205.471
chr2	93851809	93868582	cortex.junction_circ_026778	39	+	34	16773	28	4	5	0	2	0	0.475874	0.149862	0.233506	0	0.0412138	0	VCAN	84.3747	132.918	54.8061	33.6461	20.7391	11.3257
chr6	39337934	39340790	cortex.junction_circ_008660	39	-	36	2856	16	8	6	4	2	3	0.271928	0.299724	0.280208	0.150202	0.0412138	0.0555661	LSM14A	107.781	106.073	48.0736	42.3199	40.1786	28.6636
chr10	29342270	29360924	cortex.junction_circ_001823	39	+	35	18654	15	8	0	2	5	9	0.254932	0.299724	0	0.075101	0.103034	0.166698	ENSSSCG00000010928	58.5793	74.3953	53.2601	26.1022	20.3263	13.9397
chr5	200464	217179	cortex.junction_circ_018320	39	-	32	16715	8	7	12	5	5	2	0.135964	0.262258	0.560415	0.187752	0.103034	0.037044	TBC1D22A	21.7573	44.7498	58.0732	22.6893	15.3454	11.5588
chr10	56077004	56083293	cortex.junction_circ_019173	39	+	28	6289	5	9	13	6	2	4	0.0849775	0.337189	0.607116	0.225303	0.0412138	0.0740881	ARHGAP21	21.9953	56.4947	34.2027	24.646	38.9527	30.1553
chr14	141202620	141205125	cortex.junction_circ_008013	39	-	33	2505	5	12	14	4	0	1	0.0849775	0.449586	0.653818	0.150202	0	0	MCMBP	27.6807	35.8943	17.8923	12.1828	10.5784	8.4002
chr13	77865049	77866748	cortex.junction_circ_021183	39	-	35	1699	6	6	8	9	4	6	0.101973	0.224793	0.37361	0.337954	0.0824276	0.111132	TMEM43	19.6153	19.9228	9.9943	10.3981	12.3691	7.87719
chr9	127853330	127854347	cortex.junction_circ_009774	39	-	35	1017	6	5	22	2	3	1	0.101973	0.187327	1.02743	0.075101	0.0618207	0	RC3H1	19.4682	14.6203	9.33033	11.5666	9.9901	10.1942
chr6	98763604	98764043	cortex.junction_circ_009669	39	-	35	439	2	8	17	3	6	3	0.033991	0.299724	0.793921	0.112651	0.123641	0.0555661	ROCK1	12.6084	13.4946	8.11597	5.99683	5.1718	3.5569
chr1	240793904	240848562	cortex.junction_circ_028045	39	-	30	54658	4	0	3	4	11	17	0.067982	0	0.140104	0.150202	0.226676	0.314874	ENSSSCG00000005198	5.48271	9.62939	12.1937	6.32982	10.6337	12.3792
chr1	17075532	17134778	cortex.junction_circ_009319	39	-	36	59246	1	11	8	9	6	4	0	0.41212	0.37361	0.337954	0.123641	0.0740881	CCDC170,ER	2.90784	7.47437	6.52461	11.5949	7.62576	5.79224
chr8	77450886	77455389	cortex.junction_circ_021943	39	-	32	4503	3	7	5	4	9	11	0.0509865	0.262258	0.233506	0.150202	0.185462	0.203742	CNOT6L	7.31138	9.85761	7.04725	8.9219	10.2632	9.21012
chr1	25518796	25540318	cortex.junction_circ_012188	38	-	30	21522	1	2	6	7	20	2	0	0.074931	0.280208	0.262853	0.412138	0.037044	VTA1	77.2878	131.233	96.8371	73.8233	76.0321	75.0937
chr17	19828221	19835142	cortex.junction_circ_030437	38	+	32	6921	7	3	7	3	4	14	0.118968	0.112396	0.326909	0.112651	0.0824276	0.259308	PLCB1	3.54861	4.90477	11.7974	26.4272	83.118	91.165
chr1	208103945	208116580	cortex.junction_circ_029370	38	+	32	12635	8	9	7	4	8	2	0.135964	0.337189	0.326909	0.150202	0.164855	0.037044	C14orf37	33.0468	57.173	21.0205	17.068	18.3082	17.4464
chr1	157816757	157823318	cortex.junction_circ_018555	38	+	28	6561	7	12	9	6	0	1	0.118968	0.449586	0.420311	0.225303	0	0	UBE3A	39.8899	51.2071	32.2296	31.232	37.2016	35.1364
chr9	115697944	115699492	cortex.junction_circ_003146	38	+	31	1548	3	9	11	8	6	1	0.0509865	0.337189	0.513714	0.300404	0.123641	0	KMT2E	22.2799	41.864	25.5646	22.0966	22.3177	20.343
chr1	116900619	116917868	cortex.junction_circ_027585	38	+	29	17249	3	3	11	5	8	8	0.0509865	0.112396	0.513714	0.187752	0.164855	0.148176	WDR7	5.13073	9.72439	10.0262	12.9846	21.0962	23.1108
chr13	188218246	188218573	cortex.junction_circ_016643	38	-	35	327	3	3	7	1	17	7	0.0509865	0.112396	0.326909	0	0.350317	0.129654	ENSSSCG00000012002	9.57409	15.492	15.2011	12.7124	18.102	17.6477
chr8	144641850	144654028	cortex.junction_circ_028257	38	+	29	12178	7	7	1	10	9	4	0.118968	0.262258	0	0.375505	0.185462	0.0740881	LIN54	14.2269	16.2991	8.35817	10.1371	15.6738	12.6983
chr6	98802824	98805299	cortex.junction_circ_025798	38	-	34	2475	3	13	10	2	6	4	0.0509865	0.487051	0.467013	0.075101	0.123641	0.0740881	ROCK1	12.6084	13.4946	8.11597	5.99683	5.1718	3.5569
chr1	21231836	21249088	cortex.junction_circ_011959	38	-	29	17252	5	8	3	13	6	3	0.0849775	0.299724	0.140104	0.488156	0.123641	0.0555661	ADGB,RAB32	11.2907	6.30726	4.86264	9.9978	5.99188	2.8369
chr18	14762482	14815003	cortex.junction_circ_024335	38	-	33	52521	6	5	3	6	5	13	0.101973	0.187327	0.140104	0.225303	0.103034	0.240786	CNOT4	4.76326	6.38011	5.02142	5.3447	5.59085	6.2091
chr13	156006478	156020824	cortex.junction_circ_009824	38	+	32	14346	7	12	8	5	5	1	0.118968	0.449586	0.37361	0.187752	0.103034	0	SPICE1	4.92055	4.9532	1.4901	2.88421	1.45951	0.961008
chr6	44991358	45006970	cortex.junction_circ_019476	38	+	29	15612	10	3	1	0	15	9	0.169955	0.112396	0	0	0.309103	0.166698	ENSSSCG00000024627	0	0	0	0.153787	0	0
chr15	67050144	67060363	cortex.junction_circ_027624	37	-	31	10219	13	13	3	2	2	4	0.220941	0.487051	0.140104	0.075101	0.0412138	0.0740881	PRPF40A	84.3914	82.3182	47.4893	32.4217	25.7335	29.4792
chr3	125854762	125880552	cortex.junction_circ_016256	37	+	35	25790	10	9	7	7	3	1	0.169955	0.337189	0.326909	0.262853	0.0618207	0	PUM2	28.1579	50.6422	31.8984	27.2134	25.1967	24.0502
chr15	97716152	97716961	cortex.junction_circ_014895	37	+	33	809	4	6	10	7	4	6	0.067982	0.224793	0.467013	0.262853	0.0824276	0.111132	DNAJC10	47.791	41.907	43.6069	43.8441	46.9507	34.6968
chr16	70016114	70016802	cortex.junction_circ_024466	37	+	35	688	7	7	19	1	2	1	0.118968	0.262258	0.887324	0	0.0412138	0	UBLCP1	36.8097	41.2026	25.9151	24.4291	23.196	18.9471
chr1	60436311	60443757	cortex.junction_circ_010555	37	-	31	7446	0	1	3	4	18	11	0	0	0.140104	0.150202	0.370924	0.203742	-	0.648258	2.40591	8.71077	6.85389	30.0831	16.0652
chr1	17240889	17262608	cortex.junction_circ_010198	37	+	32	21719	6	3	16	3	5	4	0.101973	0.112396	0.74722	0.112651	0.103034	0.0740881	RMND1	18.0827	19.4739	27.8611	13.3231	14.0826	9.5138
chr13	106138562	106139375	cortex.junction_circ_021175	37	+	32	813	21	7	0	1	6	2	0.356905	0.262258	0	0	0.123641	0.037044	ENSSSCG00000027556	25.3304	22.399	14.8502	8.21765	9.06971	6.76718
chr2	101141684	101157198	cortex.junction_circ_029215	37	-	32	15514	8	6	4	10	2	7	0.135964	0.224793	0.186805	0.375505	0.0412138	0.129654	-	7.94711	23.8945	10.5058	18.9441	6.3231	7.38734
chr3	92450640	92453197	cortex.junction_circ_029724	37	+	33	2557	6	4	14	10	0	2	0.101973	0.149862	0.653818	0.375505	0	0.037044	PSME4	23.2218	22.1809	18.4539	11.6687	13.5318	10.8352
chr13	190906187	190940782	cortex.junction_circ_001831	37	+	28	34595	9	8	6	6	6	2	0.152959	0.299724	0.280208	0.225303	0.123641	0.037044	USP25	17.3007	11.8352	10.4916	13.4539	16.7039	19.2921
chrX	52208083	52208663	cortex.junction_circ_009209	37	-	26	580	7	2	15	3	6	4	0.118968	0.074931	0.700519	0.112651	0.123641	0.0740881	PHF8	12.2276	8.41302	13.6547	7.14735	4.25773	2.61121
chr1	145429098	145438147	cortex.junction_circ_019654	37	+	33	9049	3	10	12	8	0	2	0.0509865	0.374655	0.560415	0.300404	0	0.037044	INO80	10.6576	12.9061	11.3501	6.73671	8.65896	6.90456
chr3	24272671	24356481	cortex.junction_circ_011101	37	-	34	83810	13	6	0	3	5	10	0.220941	0.224793	0	0.112651	0.103034	0.18522	EEF2K	4.32048	2.99237	1.82723	3.36423	3.99281	2.95926
chr6	77344572	77418217	cortex.junction_circ_011639	36	-	32	73645	7	9	3	4	7	6	0.118968	0.337189	0.140104	0.150202	0.144248	0.111132	HMGN2	846.199	720.461	189.224	137.097	114.39	61.7594
chr9	72670796	72679278	cortex.junction_circ_001473	36	-	29	8482	13	4	10	4	1	4	0.220941	0.149862	0.467013	0.150202	0	0.0740881	NUCKS1	130.641	121.075	49.1755	58.8977	71.3643	60.6806
chr13	102346238	102348459	cortex.junction_circ_027373	36	-	29	2221	5	7	12	4	6	2	0.0849775	0.262258	0.560415	0.150202	0.123641	0.037044	DHX36	51.9284	62.4066	45.9535	56.5726	48.1123	45.5465
chr1	254931585	254937077	cortex.junction_circ_005832	36	-	30	5492	6	4	13	1	8	4	0.101973	0.149862	0.607116	0	0.164855	0.0740881	C9orf40,TRPM6	21.9959	28.0887	38.8398	17.149	15.0014	14.9384
chr9	140018764	140029754	cortex.junction_circ_020898	36	+	30	10990	3	3	7	3	8	12	0.0509865	0.112396	0.326909	0.112651	0.164855	0.222264	TPR	35.1643	33.1384	12.3341	18.7287	19.4019	17.54
chr15	28837230	28837562	cortex.junction_circ_004028	36	+	29	332	6	2	24	2	2	0	0.101973	0.074931	1.12083	0.075101	0.0412138	0	MAP3K2	10.8644	18.9339	14.6269	14.4482	14.2941	11.3267
chr16	24983953	24994149	cortex.junction_circ_014328	36	-	26	10196	9	5	7	0	7	8	0.152959	0.187327	0.326909	0	0.144248	0.148176	LIFR	11.0118	5.85953	6.47398	9.07609	15.5097	13.899
chr13	117567898	117581247	cortex.junction_circ_005389	36	-	33	13349	10	8	11	2	3	2	0.169955	0.299724	0.513714	0.075101	0.0618207	0.037044	PHC3	9.32684	13.8469	14.4637	10.9978	8.65471	7.98601
chr10	9667996	9674820	cortex.junction_circ_019034	36	+	34	6824	12	8	2	7	2	5	0.203946	0.299724	0.0934025	0.262853	0.0412138	0.0926101	GPATCH2	1.05007	1.09361	0.679763	1.43769	1.84656	1.66968
chr10	19943996	19946705	cortex.junction_circ_015475	35	-	33	2709	7	7	9	7	0	4	0.118968	0.262258	0.420311	0.262853	0	0.0740881	-	153.561	231.055	148.409	102.735	134.128	76.15
chr9	72672013	72674834	cortex.junction_circ_030025	35	-	25	2821	9	14	8	3	0	1	0.152959	0.524517	0.37361	0.112651	0	0	NUCKS1	130.641	121.075	49.1755	58.8977	71.3643	60.6806
chr1	56870736	56892084	cortex.junction_circ_027385	35	+	31	21348	1	9	14	3	7	1	0	0.337189	0.653818	0.112651	0.144248	0	FAM135A	23.5205	64.471	25.7272	36.965	41.5383	30.6474
chr15	85315347	85318738	cortex.junction_circ_020911	35	+	27	3391	2	11	12	2	6	2	0.033991	0.41212	0.560415	0.075101	0.123641	0.037044	ENSSSCG00000015939	23.7712	44.923	49.9449	39.7827	62.8262	55.2694
chr6	138053762	138088819	cortex.junction_circ_008616	35	+	31	35057	8	7	8	5	5	2	0.135964	0.262258	0.37361	0.187752	0.103034	0.037044	ENSSSCG00000003818	28.4035	49.6216	30.583	20.4437	23.127	15.2363
chr9	13308634	13319023	cortex.junction_circ_005313	35	-	33	10389	3	9	6	4	6	7	0.0509865	0.337189	0.280208	0.150202	0.123641	0.129654	RSF1	22.2101	38.5046	17.96	17.533	24.5558	21.7046
chr11	83475286	83523969	cortex.junction_circ_017536	35	+	31	48683	1	4	17	2	5	6	0	0.149862	0.793921	0.075101	0.103034	0.111132	MYO16	3.9837	28.0749	35.7204	23.186	29.2521	27.4437
chr13	126270183	126299787	cortex.junction_circ_028933	35	+	28	29604	2	2	0	0	12	19	0.033991	0.074931	0	0	0.247283	0.351918	ENSSSCG00000028230	6.30089	7.93749	4.87228	8.66781	27.0701	33.7175
chr1	146236292	146245609	cortex.junction_circ_003408	35	-	32	9317	25	8	2	0	0	0	0.424887	0.299724	0.0934025	0	0	0	ENSSSCG00000004782	25.2535	16.8321	3.01072	1.88667	1.81868	0.457676
chr1	93410710	93415072	cortex.junction_circ_026472	35	-	30	4362	5	9	13	1	6	1	0.0849775	0.337189	0.607116	0	0.123641	0	DOPEY1	8.99119	18.4976	10.0301	11.0223	13.7473	12.7094
chr4	16777416	16778684	cortex.junction_circ_007531	35	+	31	1268	20	7	1	3	2	2	0.33991	0.262258	0	0.112651	0.0412138	0.037044	ATAD2	17.1043	17.0745	4.7702	3.19817	2.8517	2.07805
chr1	124997044	125013992	cortex.junction_circ_010552	35	-	33	16948	10	9	7	2	3	4	0.169955	0.337189	0.326909	0.075101	0.0618207	0.0740881	RNF111	13.6534	15.2963	11.7607	12.0915	10.7999	10.7045
chr6	99256998	99317549	cortex.junction_circ_004497	34	-	29	60551	12	13	5	2	0	2	0.203946	0.487051	0.233506	0.075101	0	0.037044	SNRPD1	196.093	126.869	53.762	40.2089	34.039	25.6672
chr7	130879956	130880371	cortex.junction_circ_008443	34	-	29	415	7	4	10	1	8	4	0.118968	0.149862	0.467013	0	0.164855	0.0740881	ENSSSCG00000002547	64.2003	173.833	133.84	117.261	184.947	151.541
chr7	91938949	91982115	cortex.junction_circ_004659	34	-	30	43166	15	6	5	2	2	4	0.254932	0.224793	0.233506	0.075101	0.0412138	0.0740881	CHD2	88.5151	154.452	99.3919	54.9394	49.4422	50.2345
chr2	93830098	93833038	cortex.junction_circ_015185	34	+	27	2940	9	14	6	1	0	4	0.152959	0.524517	0.280208	0	0	0.0740881	VCAN	84.3747	132.918	54.8061	33.6461	20.7391	11.3257
chr7	57270686	57280795	cortex.junction_circ_023135	34	+	33	10109	6	9	9	0	4	6	0.101973	0.337189	0.420311	0	0.0824276	0.111132	ENSSSCG00000001799,TM6SF1	61.5431	106.747	85.4311	69.0429	67.9055	52.7353
chr4	98051659	98053981	cortex.junction_circ_016835	34	+	30	2322	4	2	5	13	0	7	0.067982	0.074931	0.233506	0.488156	0	0.129654	COPA	81.6995	96.3399	50.9879	51.9487	59.0583	49.9382
chr7	124952564	124954675	cortex.junction_circ_008768	34	+	28	2111	11	7	7	2	7	0	0.18695	0.262258	0.326909	0.075101	0.144248	0	PAPOLA	81.5627	86.8815	54.5119	67.4261	61.5617	56.4514
chr16	54816612	54857726	cortex.junction_circ_004367	34	-	28	41114	0	12	7	4	8	3	0	0.449586	0.326909	0.150202	0.164855	0.0555661	CPEB4	17.0786	45.406	30.4735	50.8681	57.7077	60.0922
chr3	107521845	107609954	cortex.junction_circ_025127	34	-	32	88109	4	3	6	6	6	9	0.067982	0.112396	0.280208	0.225303	0.123641	0.166698	MORN2	17.6504	23.8981	20.5246	55.4381	21.2893	16.8962
chr9	129664192	129678106	cortex.junction_circ_006238	34	-	24	13914	2	7	18	2	4	1	0.033991	0.262258	0.840623	0.075101	0.0824276	0	ENSSSCG00000015509	26.761	42.6631	43.1309	23.3582	21.5093	17.0036
chr5	99055436	99062303	cortex.junction_circ_018689	34	-	27	6867	1	13	12	3	3	2	0	0.487051	0.560415	0.112651	0.0618207	0.037044	TMTC3	27.6159	39.8975	38.6245	20.754	20.5525	17.1179
chr8	146890663	146915909	cortex.junction_circ_023839	34	+	25	25246	15	9	6	1	2	1	0.254932	0.337189	0.280208	0	0.0412138	0	ANTXR2	34.7193	30.1326	24.6691	10.4194	6.81089	7.47858
chr8	143175336	143185192	cortex.junction_circ_015614	34	+	31	9856	5	3	17	2	4	3	0.0849775	0.112396	0.793921	0.075101	0.0824276	0.0555661	WDFY3	11.1571	23.2265	17.7176	13.4707	20.1043	17.7387
chr18	44782111	44784505	cortex.junction_circ_001059	34	+	29	2394	6	5	8	1	11	3	0.101973	0.187327	0.37361	0	0.226676	0.0555661	AVL9	10.9534	19.2161	17.8874	13.0537	17.2889	15.3209
chr16	51757090	51763824	cortex.junction_circ_027709	34	+	32	6734	7	8	12	2	4	1	0.118968	0.299724	0.560415	0.075101	0.0824276	0	BDP1	11.5843	11.5022	5.94083	6.71509	6.55172	6.42737
chr1	89946849	89951181	cortex.junction_circ_015725	33	-	26	4332	9	9	9	1	4	1	0.152959	0.337189	0.420311	0	0.0824276	0	HDAC2	175.945	294.45	149.963	72.3897	59.0453	42.2352
chr13	62947039	62962516	cortex.junction_circ_005118	33	+	27	15477	1	7	6	5	6	8	0	0.262258	0.280208	0.187752	0.123641	0.148176	ENSSSCG00000011524	3.68606	159.22	141.586	121.195	88.0912	94.4337
chr4	42001868	42012095	cortex.junction_circ_009901	33	-	24	10227	11	11	7	4	0	0	0.18695	0.41212	0.326909	0.150202	0	0	LAPTM4B	145.27	136.565	62.9957	57.6553	42.8047	34.3784
chr10	46681559	46720028	cortex.junction_circ_016524	33	+	29	38469	23	4	0	2	4	0	0.390896	0.149862	0	0.075101	0.0824276	0	ZEB1	105.448	126.509	78.2657	28.896	24.143	12.8892
chr2	147428026	147434804	cortex.junction_circ_009840	33	-	29	6778	3	11	11	0	5	3	0.0509865	0.41212	0.513714	0	0.103034	0.0555661	UBE2D2	78.6961	117.143	80.6824	49.3885	78.3942	64.9093
chr11	81586450	81586734	cortex.junction_circ_021969	33	-	24	284	0	8	24	0	1	0	0	0.299724	1.12083	0	0	0	EFNB2	24.9308	101.549	29.0931	16.9902	14.3496	15.5941
chr6	83025821	83028390	cortex.junction_circ_011929	33	+	29	2569	12	8	9	1	0	3	0.203946	0.299724	0.420311	0	0	0.0555661	RBBP4	64.1864	72.4776	34.9043	22.3039	25.2466	20.4027
chr6	48344624	48366827	cortex.junction_circ_013022	33	+	24	22203	3	4	6	6	8	6	0.0509865	0.149862	0.280208	0.225303	0.164855	0.111132	SAE1	58.8547	69.08	34.603	26.6147	31.9646	23.3521
chr5	145468	217179	cortex.junction_circ_009981	33	-	30	71711	4	3	12	4	4	6	0.067982	0.112396	0.560415	0.150202	0.0824276	0.111132	TBC1D22A	21.7573	44.7498	58.0732	22.6893	15.3454	11.5588
chr15	118292365	118297732	cortex.junction_circ_008316	33	-	31	5367	7	6	5	1	6	8	0.118968	0.224793	0.233506	0	0.123641	0.148176	ABI2	26.7652	52.4118	35.63	25.4517	47.2835	49.768
chr8	89343633	89344386	cortex.junction_circ_021827	33	-	27	753	12	5	11	1	0	4	0.203946	0.187327	0.513714	0	0	0.0740881	SMARCA5	50.589	46.4548	20.2899	22.8394	27.648	25.6868
chr13	167164235	167182729	cortex.junction_circ_016865	33	+	27	18494	7	5	11	2	5	3	0.118968	0.187327	0.513714	0.075101	0.103034	0.0555661	-	10.8058	32.5358	47.0021	16.4386	14.3629	13.6128
chr4	67884089	67893087	cortex.junction_circ_019652	33	-	27	8998	2	7	13	0	6	5	0.033991	0.262258	0.607116	0	0.123641	0.0926101	ENSSSCG00000022013	17.9252	21.229	43.1558	31.3315	36.0339	41.5182
chr1	146214622	146249488	cortex.junction_circ_011421	33	-	25	34866	25	7	0	0	0	1	0.424887	0.262258	0	0	0	0	ENSSSCG00000029381	34.9375	26.4293	3.19513	1.42196	1.80283	0.488924
chr3	17254498	17255299	cortex.junction_circ_011748	33	-	32	801	5	7	12	0	0	3	0.0849775	0.262258	0.560415	0	0	0.0555661	ENSSSCG00000007749,ZNF713	34.8861	32.4625	19.8101	16.4819	24.3375	18.8762
chr1	249850890	249918475	cortex.junction_circ_009404	33	-	29	67585	11	9	1	3	6	3	0.18695	0.337189	0	0.112651	0.123641	0.0555661	ENSSSCG00000026830	25.5226	18.4876	11.5125	18.3798	10.6097	8.82465
chr13	211155142	211156675	cortex.junction_circ_009500	33	+	30	1533	7	7	9	5	2	3	0.118968	0.262258	0.420311	0.187752	0.0412138	0.0555661	ENSSSCG00000030480	14.8067	21.5857	10.9947	12.8637	14.5346	13.7604
chr16	65140673	65154889	cortex.junction_circ_001138	33	-	28	14216	18	9	2	0	3	1	0.305919	0.337189	0.0934025	0	0.0618207	0	NUDCD2	17.4052	21.4164	11.118	11.8027	16.0938	10.6483
chr1	132995833	133000011	cortex.junction_circ_016647	33	-	27	4178	11	3	9	1	9	0	0.18695	0.112396	0.420311	0	0.185462	0	TMOD3	19.3404	12.5593	14.2982	16.008	14.6948	11.1905
chr4	106709010	106733675	cortex.junction_circ_023549	33	+	30	24665	5	6	3	3	9	7	0.0849775	0.224793	0.140104	0.112651	0.185462	0.129654	SNX27	8.46089	14.1292	10.6923	13.7569	17.0703	13.2674
chr14	31136361	31137906	cortex.junction_circ_030460	33	+	30	1545	9	1	3	4	0	9	0.152959	0	0.140104	0.150202	0	0.166698	RILPL1	14.9762	13.2173	5.88291	7.35226	16.9473	13.9346
chr15	79516523	79520402	cortex.junction_circ_030424	33	-	31	3879	2	1	11	0	8	11	0.033991	0	0.513714	0	0.164855	0.203742	ENSSSCG00000025598	2.45912	0.689156	0.52424	2.36275	1.79512	1.57966
chr12	22321254	22323341	cortex.junction_circ_009119	32	+	25	2087	21	6	3	1	1	0	0.356905	0.224793	0.140104	0	0	0	TOP2A	205.949	126.62	16.088	9.89077	6.47366	2.1519
chr6	125658482	125671201	cortex.junction_circ_007705	32	-	25	12719	6	5	10	3	5	3	0.101973	0.187327	0.467013	0.112651	0.103034	0.0555661	FUBP1,NEXN	110.862	116.845	46.0257	38.4694	30.7077	27.3505
chr11	25434299	25441196	cortex.junction_circ_009330	32	-	23	6897	13	9	6	0	3	1	0.220941	0.337189	0.280208	0	0.0618207	0	AKAP11	14.2324	31.6023	23.2192	41.3373	70.3356	79.7999
chr3	130451750	130455965	cortex.junction_circ_013176	32	+	24	4215	14	3	9	1	3	2	0.237937	0.112396	0.420311	0	0.0618207	0.037044	ENSSSCG00000008619	78.0798	70.1363	34.5737	31.3441	49.0113	44.0115
chr10	50688301	50698536	cortex.junction_circ_014737	32	+	29	10235	0	6	5	4	11	6	0	0.224793	0.233506	0.150202	0.226676	0.111132	FAM188A	27.4438	67.4543	71.966	36.2286	43.7416	37.3672
chr6	50530896	50531586	cortex.junction_circ_022831	32	+	30	690	7	6	8	4	5	2	0.118968	0.224793	0.37361	0.150202	0.103034	0.037044	AP2A1	49.9531	56.653	39.2656	30.9254	64.3953	63.6559
chr1	264890622	264891198	cortex.junction_circ_010889	32	-	28	576	8	6	9	5	0	4	0.135964	0.224793	0.420311	0.187752	0	0.0740881	RNF38	23.6162	52.9804	33.9721	31.9737	28.0171	26.9883
chr9	13299240	13319023	cortex.junction_circ_002785	32	-	25	19783	3	5	7	4	6	7	0.0509865	0.187327	0.326909	0.150202	0.123641	0.129654	RSF1	22.2101	38.5046	17.96	17.533	24.5558	21.7046
chr3	62982988	63080743	cortex.junction_circ_029147	32	+	29	97755	11	6	1	10	3	1	0.18695	0.224793	0	0.375505	0.0618207	0	ENSSSCG00000023812,ENSSSCG00000028683	7.59797	16.7396	7.15465	25.271	3.4866	3.81931
chr11	52733685	52773771	cortex.junction_circ_003687	32	-	26	40086	20	7	1	1	2	1	0.33991	0.262258	0	0	0.0412138	0	LMO7	5.77592	6.35807	7.09745	10.8222	17.4444	20.4071
chr10	10312705	10318322	cortex.junction_circ_006409	32	+	31	5617	7	3	8	6	5	3	0.118968	0.112396	0.37361	0.225303	0.103034	0.0555661	RRP15	16.9148	19.8045	14.0897	11.6037	13.8802	11.6274
chr13	18323061	18347086	cortex.junction_circ_001064	32	+	30	24025	14	4	1	0	5	8	0.237937	0.149862	0	0	0.103034	0.148176	ENSSSCG00000024976	17.3061	2.04385	3.72876	5.27293	2.97067	3.42457
chr16	27840670	27853332	cortex.junction_circ_011236	32	-	24	12662	5	7	6	3	7	4	0.0849775	0.262258	0.280208	0.112651	0.144248	0.0740881	OXCT1	15.4446	6.69574	7.99459	7.84707	9.703	6.46899
chr4	134737115	134771008	cortex.junction_circ_005973	32	+	21	33893	9	14	2	1	0	5	0.152959	0.524517	0.0934025	0	0	0.0926101	ENSSSCG00000006889,ENSSSCG00000027942	15.3622	7.15982	3.61435	9.95046	9.43689	6.65352
chr10	33271894	33273790	cortex.junction_circ_027628	32	-	29	1896	5	7	10	4	3	3	0.0849775	0.262258	0.467013	0.150202	0.0618207	0.0555661	NAA35	10.0577	11.8868	12.4149	9.02472	7.90345	7.28184
chr15	111788023	111838997	cortex.junction_circ_018235	32	+	25	50974	17	1	2	3	3	6	0.288923	0	0.0934025	0.112651	0.0618207	0.111132	ENSSSCG00000016071	2.74082	2.86939	1.59591	3.16988	1.81439	1.0681
chr6	47257974	47337425	cortex.junction_circ_023257	31	+	29	79451	6	3	2	2	12	6	0.101973	0.112396	0.0934025	0.075101	0.247283	0.111132	APOE	641.067	19.2145	162.75	276.026	702.138	503.67
chr5	6775856	6776152	cortex.junction_circ_012487	31	+	29	296	10	4	6	3	5	3	0.169955	0.149862	0.280208	0.112651	0.103034	0.0555661	DDX17	374.882	367.237	197.947	174.868	169.7	152.283
chr13	90075585	90080170	cortex.junction_circ_017911	31	-	29	4585	4	6	6	9	0	3	0.067982	0.224793	0.280208	0.337954	0	0.0555661	-	11.8177	36.308	95.9833	29.1475	31.2502	21.8468
chr6	111908179	111934854	cortex.junction_circ_012052	31	+	21	26675	4	2	16	4	0	5	0.067982	0.074931	0.74722	0.150202	0	0.0926101	GALNT1	58.8033	61.0914	46.6274	34.3875	36.024	30.367
chr15	121417852	121432247	cortex.junction_circ_000523	31	+	19	14395	2	2	9	3	8	7	0.033991	0.074931	0.420311	0.112651	0.164855	0.129654	ADAM23	3.75008	14.3591	16.7525	26.7021	55.7583	44.8039
chr9	23052451	23115725	cortex.junction_circ_019504	31	+	25	63274	8	4	2	1	9	7	0.135964	0.149862	0.0934025	0	0.185462	0.129654	ENSSSCG00000014922,ENSSSCG00000024272	46.096	50.2838	46.1008	29.7	34.3864	43.914
chr13	149623911	149627995	cortex.junction_circ_002723	31	+	24	4084	0	4	21	2	2	2	0	0.149862	0.980726	0.075101	0.0412138	0.037044	GSK3B	25.6186	44.7427	23.4648	31.5124	43.1597	42.8172
chr13	98162591	98191973	cortex.junction_circ_002296	31	+	27	29382	7	4	12	3	3	2	0.118968	0.149862	0.560415	0.112651	0.0618207	0.037044	RNF13	21.0132	30.9654	39.6674	30.5783	31.574	19.4123
chr10	17067379	17075630	cortex.junction_circ_002346	31	-	26	8251	3	2	21	2	3	0	0.0509865	0.074931	0.980726	0.075101	0.0618207	0	CDC42BPA	12.8938	20.0011	14.2483	26.4392	34.987	34.9653
chr5	37132108	37173822	cortex.junction_circ_011430	31	+	27	41714	6	7	14	3	1	0	0.101973	0.262258	0.653818	0.112651	0	0	CNOT2	32.0625	33.6384	16.7299	14.8977	13.58	10.9474
chr1	229233920	229246387	cortex.junction_circ_027674	31	-	25	12467	10	14	2	4	1	0	0.169955	0.524517	0.0934025	0.150202	0	0	CNTLN	9.62015	26.2149	2.9831	3.86641	1.23519	2.41846
chr1	281712175	281719052	cortex.junction_circ_005130	31	+	27	6877	2	1	16	2	6	4	0.033991	0	0.74722	0.075101	0.123641	0.0740881	ENSSSCG00000005450,ENSSSCG00000005451	10.2005	8.71243	12.0965	22.2335	25.7224	25.8816
chr8	58682017	58698211	cortex.junction_circ_023507	31	-	27	16194	3	8	6	4	6	4	0.0509865	0.299724	0.280208	0.150202	0.123641	0.0740881	ENSSSCG00000008909	11.2302	15.2945	15.5076	12.484	21.0815	19.6458
chr1	151769348	151814884	cortex.junction_circ_019215	31	-	26	45536	11	5	3	5	0	3	0.18695	0.187327	0.140104	0.187752	0	0.0555661	DPH6	6.69861	7.05046	6.70115	10.5059	10.0289	7.13692
chr15	156396927	156442590	cortex.junction_circ_025871	31	-	18	45663	1	2	0	1	19	8	0	0.074931	0	0	0.391531	0.148176	-	0.226749	0	0	2.9163	3.51928	3.83513
chr15	120976532	120990471	cortex.junction_circ_014363	30	-	22	13939	2	8	5	0	7	8	0.033991	0.299724	0.233506	0	0.144248	0.148176	EEF1B2	699.295	552.868	402.271	245.018	240.471	146.43
chr1	141993841	141994380	cortex.junction_circ_017251	30	+	26	539	4	5	11	1	4	5	0.067982	0.187327	0.513714	0	0.0824276	0.0926101	CASC4,ENSSSCG00000028089,ENSSSCG00000030483	196.342	173.749	89.5846	84.1663	98.7702	73.2656
chr3	84723878	84822563	cortex.junction_circ_009456	30	-	22	98685	3	6	5	2	10	4	0.0509865	0.224793	0.233506	0.075101	0.206069	0.0740881	ENSSSCG00000008386,ENSSSCG00000027414	67.1071	157.367	120.482	70.6418	74.9804	60.7482
chr14	136879800	136938518	cortex.junction_circ_015112	30	+	26	58718	0	3	3	2	5	17	0	0.112396	0.140104	0.075101	0.103034	0.314874	ATRNL1	27.2115	30.5581	58.4289	37.651	73.2442	80.0731
chr9	28144691	28147997	cortex.junction_circ_007894	30	+	26	3306	12	6	0	2	5	5	0.203946	0.224793	0	0.075101	0.103034	0.0926101	FAT3	35.1588	50.1981	18.4307	21.247	61.0211	75.7419
chr15	73508751	73510057	cortex.junction_circ_015037	30	-	20	1306	4	3	21	2	0	0	0.067982	0.112396	0.980726	0.075101	0	0	MARCH7	43.7467	68.5407	50.0964	32.3798	33.7082	25.1238
chr3	107521845	107610973	cortex.junction_circ_011526	30	-	24	89128	7	7	1	14	0	1	0.118968	0.262258	0	0.525707	0	0	MORN2	17.6504	23.8981	20.5246	55.4381	21.2893	16.8962
chr1	205465514	205474960	cortex.junction_circ_025819	30	+	30	9446	7	5	8	1	2	7	0.118968	0.187327	0.37361	0	0.0412138	0.129654	KTN1	37.4094	31.7136	17.2813	23.1058	23.6991	18.4532
chr14	42660883	42663883	cortex.junction_circ_000711	30	+	25	3000	1	9	11	2	4	3	0	0.337189	0.513714	0.075101	0.0824276	0.0555661	RAB35	16.9485	32.7627	17.0391	13.0412	16.5182	17.2387
chr14	65324435	65345871	cortex.junction_circ_009666	30	-	28	21436	12	4	2	2	7	3	0.203946	0.149862	0.0934025	0.075101	0.144248	0.0555661	RAB4A	27.7422	32.0217	27.0543	26.8775	30.513	27.0443
chr3	98680366	98681269	cortex.junction_circ_010710	30	+	25	903	3	11	12	1	2	1	0.0509865	0.41212	0.560415	0	0.0412138	0	FBXO11	15.694	28.7298	19.1552	23.0502	26.4787	24.6013
chr4	117897402	117903206	cortex.junction_circ_015354	30	+	25	5804	4	3	10	2	4	7	0.067982	0.112396	0.467013	0.075101	0.0824276	0.129654	ST7L	17.6689	22.3317	23.0929	16.0578	15.7833	13.1017
chr15	104515242	104538139	cortex.junction_circ_023709	30	+	25	22897	1	12	5	3	7	2	0	0.449586	0.233506	0.112651	0.144248	0.037044	WDR75	22.714	21.1025	16.6241	11.531	10.1382	6.99328
chr8	3206789	3231881	cortex.junction_circ_018749	30	+	18	25092	7	6	5	2	4	6	0.118968	0.224793	0.233506	0.075101	0.0824276	0.111132	KIAA0232	10.3291	16.9225	8.50058	11.6639	20.6819	17.0645
chr4	123208672	123209313	cortex.junction_circ_005867	30	-	29	641	7	7	8	3	0	2	0.118968	0.262258	0.37361	0.112651	0	0.037044	NTNG1	4.98476	5.8685	8.72115	10.8248	8.6167	19.3295
chr3	81741314	81750482	cortex.junction_circ_021375	30	+	24	9168	9	5	3	5	5	3	0.152959	0.187327	0.140104	0.187752	0.103034	0.0555661	ENSSSCG00000027509	17.0416	17.9498	14.9409	11.6966	9.49126	7.60011
chr2	122626813	122629257	cortex.junction_circ_001708	30	+	23	2444	3	2	15	0	3	7	0.0509865	0.074931	0.700519	0	0.0618207	0.129654	YTHDC2	16.3346	16.2112	12.4544	13.4989	15.3505	15.0322
chr9	8237834	8263976	cortex.junction_circ_005611	30	-	28	26142	2	4	5	3	7	9	0.033991	0.149862	0.233506	0.112651	0.144248	0.166698	FCHSD2	6.72494	12.0844	10.3111	12.766	11.0706	9.79834
chr17	46533184	46541578	cortex.junction_circ_002249	30	+	26	8394	8	4	3	3	4	8	0.135964	0.149862	0.140104	0.112651	0.0824276	0.148176	RPRD1B	11.9008	10.5745	4.94815	4.89454	5.20788	4.63859
chr5	42901736	42903838	cortex.junction_circ_017128	29	-	28	2102	6	10	4	2	4	3	0.101973	0.374655	0.186805	0.075101	0.0824276	0.0555661	NAP1L1	232.999	225.581	95.2032	87.7324	94.5956	82.0578
chr2	98820973	98833387	cortex.junction_circ_026527	29	-	24	12414	0	1	21	3	2	2	0	0	0.980726	0.112651	0.0412138	0.037044	MEF2C	18.7692	121.028	208.259	211.147	199.914	0
chr14	418143	434092	cortex.junction_circ_004575	29	+	23	15949	8	5	12	2	2	0	0.135964	0.187327	0.560415	0.075101	0.0412138	0	SPIN1	101.378	168.262	104.934	108.616	130.148	112.874
chr10	25171042	25193546	cortex.junction_circ_011096	29	+	25	22504	0	6	4	5	8	6	0	0.224793	0.186805	0.187752	0.164855	0.111132	DENND1B	28.4774	87.5958	119.589	53.1733	75.6224	35.7037
chr12	44349756	44356138	cortex.junction_circ_009298	29	-	27	6382	7	4	6	5	1	6	0.118968	0.149862	0.280208	0.187752	0	0.111132	ENSSSCG00000019416,ZNF207	101.124	77.8508	50.3184	44.4599	40.4579	39.3887
chr6	99529756	99547687	cortex.junction_circ_021051	29	-	24	17931	12	3	7	1	4	2	0.203946	0.112396	0.326909	0	0.0824276	0.037044	MIB1	80.8256	88.3769	32.6212	43.1571	54.0274	48.4131
chr6	85027837	85037351	cortex.junction_circ_021192	29	-	22	9514	12	7	6	2	1	1	0.203946	0.262258	0.280208	0.075101	0	0	ZMYM4	20.7734	66.8732	77.5256	24.629	25.6364	20.6298
chr1	117496937	117498416	cortex.junction_circ_025704	29	+	25	1479	0	15	6	2	4	2	0	0.561982	0.280208	0.075101	0.0824276	0.037044	NARS	51.2654	49.5796	29.4103	38.3592	56.5724	49.3091
chr2	98306631	98329451	cortex.junction_circ_023313	29	-	27	22820	3	7	11	1	4	3	0.0509865	0.262258	0.513714	0	0.0824276	0.0555661	TMEM161B	13.4338	51.2006	48.2103	20.3387	13.972	10.4476
chrX	70495252	70498760	cortex.junction_circ_017916	29	-	25	3508	9	11	7	0	2	0	0.152959	0.41212	0.326909	0	0.0412138	0	ATRX	26.8398	50.9643	31.5584	32.8523	34.0991	30.8545
chrX	61016380	61018433	cortex.junction_circ_005793	29	-	20	2053	0	2	8	13	0	5	0	0.074931	0.37361	0.488156	0	0.0926101	ENSSSCG00000025348,OPHN1	7.70793	21.9972	37.6961	13.3031	18.3372	15.8175
chr9	40513546	40532789	cortex.junction_circ_002601	29	+	16	19243	2	6	7	2	7	5	0.033991	0.224793	0.326909	0.075101	0.144248	0.0926101	CUL5	24.303	34.0065	26.2152	19.0074	22.5413	21.1985
chr18	56233381	56242663	cortex.junction_circ_020526	29	-	27	9282	5	6	2	3	8	5	0.0849775	0.224793	0.0934025	0.112651	0.164855	0.0926101	ENSSSCG00000016758	12.3063	28.9923	14.2827	14.9788	27.2325	20.0793
chr13	33174777	33184216	cortex.junction_circ_025205	29	-	27	9439	2	9	8	1	0	5	0.033991	0.337189	0.37361	0	0	0.0926101	SETD2	21.0814	25.6309	11.9702	14.4871	13.0655	11.9083
chr4	113244528	113255612	cortex.junction_circ_011786	29	-	27	11084	3	2	8	1	9	6	0.0509865	0.074931	0.37361	0	0.185462	0.111132	MAN1A2	17.226	21.4413	17.6432	17.6492	22.1742	24.9501
chr16	24989251	24994149	cortex.junction_circ_009829	29	-	27	4898	6	6	7	3	3	4	0.101973	0.224793	0.326909	0.112651	0.0618207	0.0740881	LIFR	11.0118	5.85953	6.47398	9.07609	15.5097	13.899
chr4	79094979	79101679	cortex.junction_circ_012968	29	-	25	6700	10	11	4	1	1	2	0.169955	0.41212	0.186805	0	0	0.037044	CHD7	15.3422	10.3785	3.31698	2.70972	2.84581	2.22731
chr15	37995042	37995443	cortex.junction_circ_027537	29	+	25	401	9	2	7	8	0	3	0.152959	0.074931	0.326909	0.300404	0	0.0555661	ARHGEF10	9.59765	2.02498	1.41112	2.1947	2.56816	1.95139
chr10	30396526	30428690	cortex.junction_circ_000131	29	-	23	32164	3	2	16	0	4	4	0.0509865	0.074931	0.74722	0	0.0824276	0.0740881	ERCC6L2	6.13757	8.03834	6.46944	6.06102	6.61655	5.42192
chr3	102273354	102280606	cortex.junction_circ_007291	29	+	25	7252	10	1	7	3	4	4	0.169955	0	0.326909	0.112651	0.0824276	0.0740881	ENSSSCG00000008449	2.19187	2.10018	1.55251	3.27257	8.01093	6.21406
chr1	132441606	132453607	cortex.junction_circ_006213	28	+	26	12001	5	5	6	3	6	3	0.0849775	0.187327	0.280208	0.112651	0.123641	0.0555661	MYO5A	15.8315	56.0866	44.2802	61.7073	92.7711	89.3241
chr15	67013445	67013711	cortex.junction_circ_001238	28	+	20	266	4	7	14	0	1	2	0.067982	0.262258	0.653818	0	0	0.037044	PRPF40A	84.3914	82.3182	47.4893	32.4217	25.7335	29.4792
chr5	92237090	92269410	cortex.junction_circ_028405	28	-	25	32320	0	4	7	1	6	10	0	0.149862	0.326909	0	0.123641	0.18522	VEZT	26.7298	67.6657	59.0542	42.6166	56.8631	49.6371
chr2	137663521	137675624	cortex.junction_circ_025615	28	+	24	12103	11	7	3	0	4	3	0.18695	0.262258	0.140104	0	0.0824276	0.0555661	ENSSSCG00000014259,ENSSSCG00000028534	56.8777	67.0503	49.8994	11.5697	7.88845	11.6268
chr5	97653517	97653944	cortex.junction_circ_007721	28	+	22	427	6	3	6	2	10	1	0.101973	0.112396	0.280208	0.075101	0.206069	0	ATP2B1	14.2636	15.4449	13.7567	27.3293	60.9238	49.3682
chr7	86337174	86338985	cortex.junction_circ_014641	28	+	27	1811	5	7	7	4	3	2	0.0849775	0.262258	0.326909	0.150202	0.0618207	0.037044	KATNBL1	22.9989	38.911	45.7071	15.5504	14.8642	12.5463
chr6	26465041	26466884	cortex.junction_circ_003301	28	+	22	1843	4	10	2	2	8	2	0.067982	0.374655	0.0934025	0.075101	0.164855	0.037044	BBS2	24.417	45.1892	13.0492	13.7107	13.5761	10.3776
chr15	117863547	117913489	cortex.junction_circ_010342	28	+	24	49942	4	5	3	10	0	2	0.067982	0.187327	0.140104	0.375505	0	0.037044	WDR12	12.1502	38.4562	19.6907	17.0165	19.4306	18.3059
chr15	3788415	3801791	cortex.junction_circ_017390	28	+	25	13376	7	5	5	2	8	1	0.118968	0.187327	0.233506	0.075101	0.164855	0	ORC4	33.7521	36.0874	29.2274	24.2479	19.6504	15.499
chr2	30149462	30150564	cortex.junction_circ_009870	28	-	25	1102	7	3	9	4	0	2	0.118968	0.112396	0.420311	0.150202	0	0.037044	HIPK3	31.5232	16.6829	13.8098	26.1718	15.8413	14.1954
chr1	161725477	161765610	cortex.junction_circ_006352	28	-	25	40133	4	8	3	2	7	4	0.067982	0.299724	0.140104	0.075101	0.144248	0.0740881	ATP9B,NFATC1	20.1688	30.77	28.0186	20.8538	26.0622	19.3774
chr17	9339771	9343055	cortex.junction_circ_011205	28	+	25	3284	15	3	0	5	1	4	0.254932	0.112396	0	0.187752	0	0.0740881	FAT1	28.7251	7.65512	4.95274	17.9458	10.5407	7.98097
chr12	12749162	12804024	cortex.junction_circ_002699	28	-	27	54862	0	7	9	6	4	2	0	0.262258	0.420311	0.225303	0.0824276	0.037044	AXIN2,ENSSSCG00000017266	24.1794	28.2612	13.0123	12.0224	12.955	8.43971
chr4	15217342	15217662	cortex.junction_circ_028141	28	+	23	320	3	5	10	6	3	1	0.0509865	0.187327	0.467013	0.225303	0.0618207	0	KIAA0196	19.1551	26.1838	22.4857	13.9102	16.9936	12.9381
chrX	77199963	77219590	cortex.junction_circ_023065	28	-	28	19627	4	7	15	1	0	1	0.067982	0.262258	0.700519	0	0	0	RPS6KA6	15.4917	26.0116	22.3265	7.50469	8.5492	7.8014
chr14	142519571	142542925	cortex.junction_circ_018929	28	-	24	23354	10	7	1	7	1	2	0.169955	0.262258	0	0.262853	0	0.037044	FGFR2	17.0051	21.5811	8.42053	9.42906	14.0002	12.7296
chr13	90962313	90963935	cortex.junction_circ_010874	28	-	24	1622	8	5	7	3	0	5	0.135964	0.187327	0.326909	0.112651	0	0.0926101	XRN1	18.3126	19.2079	16.7438	13.7041	14.8724	10.493
chr9	22396992	22410483	cortex.junction_circ_009929	28	-	23	13491	12	5	2	1	3	5	0.203946	0.187327	0.0934025	0	0.0618207	0.0926101	ENSSSCG00000014915	17.4193	12.8774	15.5277	8.6968	8.93535	9.41892
chr2	121253564	121321204	cortex.junction_circ_009556	28	-	23	67640	9	0	0	2	11	6	0.152959	0	0	0.075101	0.226676	0.111132	ENSSSCG00000014203	9.69043	4.26379	1.93502	5.42026	13.8539	15.084
chr1	240860922	240879186	cortex.junction_circ_017116	28	-	21	18264	6	0	7	5	0	9	0.101973	0	0.326909	0.187752	0	0.166698	ENSSSCG00000005198	5.48271	9.62939	12.1937	6.32982	10.6337	12.3792
chr1	195242227	195244121	cortex.junction_circ_020302	28	-	26	1894	7	9	8	2	2	0	0.118968	0.337189	0.37361	0.075101	0.0412138	0	FANCM	10.5576	11.9191	7.43702	3.26498	3.72695	2.80214
chr12	15273974	15275808	cortex.junction_circ_010190	28	-	26	1834	2	9	3	7	6	1	0.033991	0.337189	0.140104	0.262853	0.123641	0	MAP3K3	10.6342	11.1841	8.40197	4.12426	5.82842	3.58487
chr12	19466580	19506627	cortex.junction_circ_005170	28	-	27	40047	5	2	1	3	9	8	0.0849775	0.074931	0	0.112651	0.185462	0.148176	MPP2	2.11301	4.37786	6.12769	5.24387	9.17461	8.8698
chr18	10157852	10158873	cortex.junction_circ_030737	28	+	16	1021	2	13	8	0	0	4	0.033991	0.487051	0.37361	0	0	0.0740881	KDM7A	7.49913	8.0932	3.71773	3.18576	5.68889	6.32862
chr13	144272712	144281734	cortex.junction_circ_027891	28	+	26	9022	7	6	7	3	4	1	0.118968	0.224793	0.326909	0.112651	0.0824276	0	LMLN	6.9108	5.80457	5.64918	4.45566	4.37858	3.83513
chr6	96922151	96932041	cortex.junction_circ_003063	28	-	22	9890	3	1	13	8	0	2	0.0509865	0	0.607116	0.300404	0	0.037044	ENSSSCG00000027264	3.54219	6.86604	6.66643	3.67178	3.05199	2.96329
chr8	104002974	104003454	cortex.junction_circ_026496	28	-	23	480	2	8	5	3	2	8	0.033991	0.299724	0.233506	0.112651	0.0412138	0.148176	INTU	6.16652	6.65299	5.57307	5.60359	3.41035	3.57392
chr14	58489333	58492159	cortex.junction_circ_020714	28	-	22	2826	6	1	0	2	14	5	0.101973	0	0	0.075101	0.288496	0.0926101	-	1.19049	2.49311	1.51989	3.96412	5.18448	1.26087
chr1	105950019	105950799	cortex.junction_circ_021981	27	+	24	780	5	13	4	1	3	1	0.0849775	0.487051	0.186805	0	0.0618207	0	ATP5A1	481.527	325.407	170.746	156.764	255.601	222.474
chr8	76896145	76911005	cortex.junction_circ_004532	27	-	21	14860	7	12	6	1	0	1	0.118968	0.449586	0.280208	0	0	0	CCNI	142.971	398.816	213.961	174.786	206.979	217.847
chr13	20986222	20990776	cortex.junction_circ_024472	27	-	25	4554	2	4	8	5	5	3	0.033991	0.149862	0.37361	0.187752	0.103034	0.0555661	CLASP2	37.1779	190.65	145.725	168.261	217.972	207.862
chr4	135338281	135342402	cortex.junction_circ_004017	27	-	25	4121	3	14	4	1	3	2	0.0509865	0.524517	0.186805	0	0.0618207	0.037044	FNBP1L	35.0589	114.353	73.7852	61.7381	49.6025	31.1368
chr10	54048969	54053071	cortex.junction_circ_017734	27	+	26	4102	4	7	9	1	3	3	0.067982	0.262258	0.420311	0	0.0618207	0.0555661	YME1L1	97.417	88.2867	39.0315	37.9767	34.7229	30.7625
chr14	136612214	136651646	cortex.junction_circ_020721	27	+	25	39432	6	4	4	6	0	6	0.101973	0.149862	0.186805	0.225303	0	0.111132	ATRNL1	27.2115	30.5581	58.4289	37.651	73.2442	80.0731
chr10	29321804	29333059	cortex.junction_circ_004008	27	+	25	11255	4	8	8	0	0	2	0.067982	0.299724	0.37361	0	0	0.037044	ENSSSCG00000010928	58.5793	74.3953	53.2601	26.1022	20.3263	13.9397
chr10	47242801	47243323	cortex.junction_circ_009988	27	-	25	522	4	7	6	1	4	5	0.067982	0.262258	0.280208	0	0.0824276	0.0926101	KIF5B	47.1139	60.6174	28.684	34.6735	46.4512	34.5581
chr2	50800151	50803783	cortex.junction_circ_003623	27	-	23	3632	2	12	6	1	5	1	0.033991	0.449586	0.280208	0	0.103034	0	ENSSSCG00000013402	26.9601	57.1948	30.7619	22.1109	17.1275	13.9958
chr4	135627271	135669202	cortex.junction_circ_001966	27	-	27	41931	4	9	4	3	5	2	0.067982	0.337189	0.186805	0.112651	0.103034	0.037044	MTF2	44.0387	40.3829	19.4268	18.0553	12.278	13.1234
chr15	34890618	34898026	cortex.junction_circ_001079	27	+	26	7408	4	8	5	1	5	4	0.067982	0.299724	0.233506	0	0.103034	0.0740881	ENSSSCG00000027791,ENSSSCG00000028011	27.5606	43.1315	24.7158	25.459	27.8953	26.7287
chr4	57774062	57829267	cortex.junction_circ_000476	27	-	25	55205	0	0	21	4	2	0	0	0	0.980726	0.150202	0.0412138	0	ENSSSCG00000027870	2.05559	5.66966	33.0325	26.2633	25.5074	34.9604
chr1	143833231	143837586	cortex.junction_circ_019474	27	+	24	4355	5	7	1	5	4	5	0.0849775	0.262258	0	0.187752	0.0824276	0.0926101	ZNF106	29.1827	12.9175	5.65044	10.6616	14.0872	13.8663
chr18	26368043	26379639	cortex.junction_circ_003023	27	+	27	11596	0	1	6	7	9	4	0	0	0.280208	0.262853	0.185462	0.0740881	CADPS2	5.13573	2.69545	11.0742	13.2171	26.4853	12.3842
chr13	212947615	212948534	cortex.junction_circ_023372	27	-	22	919	0	2	9	5	7	4	0	0.074931	0.420311	0.187752	0.144248	0.0740881	BRWD1	18.281	19.9867	15.381	9.82048	10.5082	9.17851
chr4	129774516	129792899	cortex.junction_circ_014928	27	-	23	18383	7	6	4	1	6	3	0.118968	0.224793	0.186805	0	0.123641	0.0555661	AGL	18.7674	11.5543	7.76789	13.9558	17.2366	17.7522
chr6	145356548	145357660	cortex.junction_circ_024495	27	+	22	1112	7	9	1	1	7	2	0.118968	0.337189	0	0	0.144248	0.037044	USP24	13.1283	16.1033	11.9129	13.8892	18.4335	15.3009
chr13	4374207	4379562	cortex.junction_circ_011769	27	+	23	5355	2	5	6	1	5	8	0.033991	0.187327	0.280208	0	0.103034	0.148176	TBC1D5	18.1939	14.7367	11.8256	10.506	13.4376	13.5536
chr11	25586850	25593242	cortex.junction_circ_016924	27	-	22	6392	0	2	5	5	11	4	0	0.074931	0.233506	0.187752	0.226676	0.0740881	DGKH	4.08606	5.17047	5.50107	8.00398	14.6071	12.8694
chr6	35124280	35174142	cortex.junction_circ_009220	27	+	24	49862	6	6	2	2	0	6	0.101973	0.224793	0.0934025	0.075101	0	0.111132	C19orf12	5.86139	0	0	12.8127	3.38612	8.97584
chr13	24109346	24132299	cortex.junction_circ_014097	27	+	23	22953	5	7	6	2	4	3	0.0849775	0.262258	0.280208	0.075101	0.0824276	0.0555661	GOLGA4	11.3703	9.99781	4.22561	6.80954	7.72422	8.05596
chr13	15456756	15457207	cortex.junction_circ_025603	27	-	22	451	0	4	4	2	9	8	0	0.149862	0.186805	0.075101	0.185462	0.148176	NEK10	0.52204	2.17031	4.27677	9.13681	4.86909	5.68174
chr6	99236963	99317549	cortex.junction_circ_029183	26	-	23	80586	5	7	6	3	0	4	0.0849775	0.262258	0.280208	0.112651	0	0.0740881	SNRPD1	196.093	126.869	53.762	40.2089	34.039	25.6672
chr11	5210652	5267612	cortex.junction_circ_007330	26	+	25	56960	0	5	5	6	2	8	0	0.187327	0.233506	0.225303	0.0412138	0.148176	PAN3	26.1577	54.2516	102.996	30.1516	24.373	19.622
chr8	41193694	41216093	cortex.junction_circ_021624	26	+	24	22399	11	2	5	1	6	1	0.18695	0.074931	0.233506	0	0.123641	0	DCUN1D4	31.1966	75.6081	101.963	24.3798	41.2064	28.9394
chr1	132315006	132321809	cortex.junction_circ_017882	26	+	19	6803	6	5	6	3	3	3	0.101973	0.187327	0.280208	0.112651	0.0618207	0.0555661	MYO5A	15.8315	56.0866	44.2802	61.7073	92.7711	89.3241
chr13	128967009	128982567	cortex.junction_circ_016515	26	+	22	15558	1	12	2	3	6	2	0	0.449586	0.0934025	0.112651	0.123641	0.037044	SOX2	30.726	87.8212	28.6342	25.4049	51.5463	36.9331
chr10	29342270	29351054	cortex.junction_circ_024369	26	+	25	8784	5	4	4	4	0	7	0.0849775	0.149862	0.186805	0.150202	0	0.129654	ENSSSCG00000010928	58.5793	74.3953	53.2601	26.1022	20.3263	13.9397
chr13	115692728	115712484	cortex.junction_circ_008932	26	+	24	19756	0	2	9	2	8	5	0	0.074931	0.420311	0.075101	0.164855	0.0926101	-	12.8834	28.6636	61.5486	23.5432	31.0668	32.0328
chr14	115712679	115748510	cortex.junction_circ_008711	26	+	23	35831	5	8	9	0	2	2	0.0849775	0.299724	0.420311	0	0.0412138	0.037044	ENSSSCG00000010485,ENSSSCG00000022139,ENSSSCG00000029831	11.5189	18.7692	55.9997	30.7644	20.6243	13.0245
chr14	83540590	83545111	cortex.junction_circ_005473	26	+	23	4521	6	9	4	0	3	4	0.101973	0.337189	0.186805	0	0.0618207	0.0740881	KAT6B	15.3308	51.9111	48.9679	19.3084	17.362	11.6987
chr9	23112747	23162184	cortex.junction_circ_008114	26	+	23	49437	9	2	2	4	3	6	0.152959	0.074931	0.0934025	0.150202	0.0618207	0.111132	ENSSSCG00000014922,ENSSSCG00000024272	46.096	50.2838	46.1008	29.7	34.3864	43.914
chr2	85460737	85490186	cortex.junction_circ_011364	26	-	23	29449	1	2	10	1	9	3	0	0.074931	0.467013	0	0.185462	0.0555661	FAM169A	28.1056	31.6662	36.933	33.79	49.2523	41.1567
chr16	22554302	22557643	cortex.junction_circ_026620	26	-	19	3341	5	4	10	5	1	1	0.0849775	0.149862	0.467013	0.187752	0	0	NADK2	45.8223	18.9066	18.3737	20.2457	18.7939	17.6293
chr8	32603609	32621660	cortex.junction_circ_027833	26	-	24	18051	5	6	7	6	0	1	0.0849775	0.224793	0.326909	0.225303	0	0	UBE2K	14.4396	19.2883	16.4016	34.9582	40.2047	38.2329
chr6	92078906	92102784	cortex.junction_circ_018554	26	-	23	23878	1	4	9	1	4	7	0	0.149862	0.420311	0	0.0824276	0.129654	ANKRD12	12.4747	34.6537	34.4023	24.419	22.7592	23.0763
chr4	113285107	113293869	cortex.junction_circ_000289	26	-	24	8762	11	3	2	2	2	6	0.18695	0.112396	0.0934025	0.075101	0.0412138	0.111132	MAN1A2	17.226	21.4413	17.6432	17.6492	22.1742	24.9501
chr8	143316893	143319426	cortex.junction_circ_021501	26	+	24	2533	9	4	4	1	5	3	0.152959	0.149862	0.186805	0	0.103034	0.0555661	WDFY3	11.1571	23.2265	17.7176	13.4707	20.1043	17.7387
chr9	7122452	7137030	cortex.junction_circ_028677	26	+	22	14578	3	11	1	3	0	4	0.0509865	0.41212	0	0.112651	0	0.0740881	NUP98	23.1804	18.6766	11.159	8.80953	10.1978	10.1868
chr4	117913000	117957301	cortex.junction_circ_021866	26	+	21	44301	4	5	5	4	6	2	0.067982	0.187327	0.233506	0.150202	0.123641	0.037044	ST7L	17.6689	22.3317	23.0929	16.0578	15.7833	13.1017
chr14	55592488	55634995	cortex.junction_circ_025134	26	+	17	42507	0	2	12	3	7	2	0	0.074931	0.560415	0.112651	0.144248	0.037044	-	0.646369	7.3845	21.9728	6.79103	13.7478	15.0928
chr2	93467542	93549427	cortex.junction_circ_016404	26	+	19	81885	8	5	1	2	5	5	0.135964	0.187327	0	0.075101	0.103034	0.0926101	XRCC4	21.1137	14.0463	6.7169	7.30612	8.78354	7.03173
chr17	14843149	14885851	cortex.junction_circ_000413	26	+	22	42702	1	3	0	4	7	11	0	0.112396	0	0.150202	0.144248	0.203742	ENSSSCG00000023504	3.7286	8.97096	7.39843	19.0656	18.3678	13.7751
chr13	42385156	42392300	cortex.junction_circ_014278	26	-	25	7144	2	6	8	1	4	5	0.033991	0.224793	0.37361	0	0.0824276	0.0926101	CCDC66	12.2961	18.7272	13.8108	12.145	9.18061	8.43591
chr4	128903355	128910638	cortex.junction_circ_012438	26	-	25	7283	3	4	11	2	4	2	0.0509865	0.149862	0.513714	0.075101	0.0824276	0.037044	SLC30A7	16.5885	12.9818	8.52865	8.91583	7.96295	5.2472
chr1	153224254	153226225	cortex.junction_circ_002449	26	-	17	1971	0	0	0	3	5	18	0	0	0	0.112651	0.103034	0.333396	-	0.620343	0.0760178	0.738973	2.597	7.05463	14.8902
chr3	57418120	57484136	cortex.junction_circ_009996	26	+	22	66016	3	5	12	0	4	2	0.0509865	0.187327	0.560415	0	0.0824276	0.037044	EIF5B	14.2566	9.50876	4.16316	8.86725	9.75595	9.23886
chr6	4219099	4219948	cortex.junction_circ_021237	26	-	20	849	2	2	10	3	7	2	0.033991	0.074931	0.467013	0.112651	0.144248	0.037044	ZDHHC7	8.54231	5.13734	5.9843	4.98695	6.45595	4.60971
chr9	72672013	72679278	cortex.junction_circ_017025	25	-	22	7265	8	6	9	1	1	0	0.135964	0.224793	0.420311	0	0	0	NUCKS1	130.641	121.075	49.1755	58.8977	71.3643	60.6806
chr14	7176204	7202575	cortex.junction_circ_024558	25	+	22	26371	2	3	2	3	8	7	0.033991	0.112396	0.0934025	0.112651	0.164855	0.129654	ENSSSCG00000009624	13.8407	94.5659	70.9215	58.978	55.6252	47.8316
chr14	7197259	7202575	cortex.junction_circ_006094	25	+	21	5316	1	4	11	0	8	1	0	0.149862	0.513714	0	0.164855	0	ENSSSCG00000009624	13.8407	94.5659	70.9215	58.978	55.6252	47.8316
chr7	81476767	81477601	cortex.junction_circ_027601	25	-	20	834	4	6	8	2	3	2	0.067982	0.224793	0.37361	0.075101	0.0618207	0.037044	OXA1L	56.385	82.012	38.7501	22.1344	41.9622	32.5052
chr14	136612214	136622206	cortex.junction_circ_028974	25	+	22	9992	7	4	4	0	3	7	0.118968	0.149862	0.186805	0	0.0618207	0.129654	ATRNL1	27.2115	30.5581	58.4289	37.651	73.2442	80.0731
chr9	108522657	108524946	cortex.junction_circ_030766	25	+	15	2289	3	2	10	6	0	2	0.0509865	0.074931	0.467013	0.225303	0	0.037044	CACNA2D1	11.8163	21.8707	30.1843	38.915	62.3314	77.2315
chr1	118377838	118378712	cortex.junction_circ_004756	25	-	24	874	10	3	7	1	3	1	0.169955	0.112396	0.326909	0	0.0618207	0	ENSSSCG00000004554	76.4256	67.4829	13.2315	6.52453	5.49016	1.56744
chr13	73329728	73340904	cortex.junction_circ_018419	25	+	22	11176	1	6	10	5	0	1	0	0.224793	0.467013	0.187752	0	0	BRK1	57.1217	76.1795	61.644	31.3284	38.2683	27.1542
chr18	12575004	12607065	cortex.junction_circ_008437	25	+	20	32061	0	3	10	2	8	2	0	0.112396	0.467013	0.075101	0.164855	0.037044	ENSSSCG00000025553	2.80559	29.94	22.2754	36.8486	74.7783	32.772
chr16	47827437	47848867	cortex.junction_circ_003282	25	+	22	21430	7	7	2	1	5	3	0.118968	0.262258	0.0934025	0	0.103034	0.0555661	ENSSSCG00000016953	65.6563	63.3959	29.5787	26.9918	36.5502	28.2285
chr13	158525064	158537462	cortex.junction_circ_001204	25	+	21	12398	14	1	3	2	2	3	0.237937	0	0.140104	0.075101	0.0412138	0.0555661	PVRL3	61.034	33.1329	45.3078	47.6374	35.4539	41.3909
chr1	188418092	188420669	cortex.junction_circ_015402	25	+	14	2577	2	9	9	0	1	4	0.033991	0.337189	0.420311	0	0	0.0740881	TRAPPC6B	19.1214	24.5956	34.2448	24.6587	42.2449	36.7124
chr15	117863547	117910594	cortex.junction_circ_018788	25	+	21	47047	9	1	5	1	9	0	0.152959	0	0.233506	0	0.185462	0	WDR12	12.1502	38.4562	19.6907	17.0165	19.4306	18.3059
chr7	73514060	73523294	cortex.junction_circ_028928	25	-	22	9234	5	4	12	3	0	0	0.0849775	0.149862	0.560415	0.112651	0	0	G2E3	32.28	35.0147	18.1788	11.0554	9.81952	6.70342
chr3	45701244	45716254	cortex.junction_circ_021098	25	-	24	15010	4	6	10	2	1	2	0.067982	0.224793	0.467013	0.075101	0	0.037044	ZC3H6	11.8378	28.9702	12.9381	11.1401	12.8183	11.5774
chr9	19264984	19312056	cortex.junction_circ_005674	25	+	24	47072	4	5	4	2	5	5	0.067982	0.187327	0.186805	0.075101	0.103034	0.0926101	CCDC90B	27.3112	26.5326	16.3905	18.9943	19.4165	14.651
chr13	106138562	106221705	cortex.junction_circ_025824	25	+	23	83143	8	4	2	3	6	2	0.135964	0.149862	0.0934025	0.112651	0.123641	0.037044	ENSSSCG00000027556	25.3304	22.399	14.8502	8.21765	9.06971	6.76718
chr12	52161468	52168979	cortex.junction_circ_005478	25	-	23	7511	9	7	6	0	2	1	0.152959	0.262258	0.280208	0	0.0412138	0	ANKFY1	15.524	24.8256	12.5091	12.002	12.4131	9.27457
chr3	73358333	73374822	cortex.junction_circ_000499	25	+	18	16489	0	6	13	0	3	3	0	0.224793	0.607116	0	0.0618207	0.0555661	ENSSSCG00000022848	15.3841	24.3415	18.9545	20.4332	22.5281	22.3421
chr18	44530677	44605192	cortex.junction_circ_012008	25	+	19	74515	3	4	0	4	9	5	0.0509865	0.149862	0	0.150202	0.185462	0.0926101	KBTBD2	20.6741	23.9935	10.8985	9.1957	10.4037	8.11089
chr15	104515242	104523739	cortex.junction_circ_012946	25	+	22	8497	11	8	1	0	4	1	0.18695	0.299724	0	0	0.0824276	0	WDR75	22.714	21.1025	16.6241	11.531	10.1382	6.99328
chr14	94811705	94815100	cortex.junction_circ_002207	25	-	23	3395	7	10	5	1	0	1	0.118968	0.374655	0.233506	0	0	0	WAPAL	21.8365	20.9789	11.7129	10.1752	11.5773	9.74357
chr18	9961636	10004494	cortex.junction_circ_028641	25	-	21	42858	3	5	0	9	3	5	0.0509865	0.187327	0	0.337954	0.0618207	0.0926101	ENSSSCG00000029444,ENSSSCG00000029586	6.06205	21.7658	3.80201	3.75605	9.78877	12.145
chr9	36645264	36667272	cortex.junction_circ_028719	25	+	21	22008	2	4	13	1	3	2	0.033991	0.149862	0.607116	0	0.0618207	0.037044	KIAA1377	6.91161	10.759	9.94059	21.4603	17.5559	17.0423
chr11	12807919	12827335	cortex.junction_circ_011474	25	-	24	19416	5	3	1	7	7	2	0.0849775	0.112396	0	0.262853	0.144248	0.037044	SUPT20H	16.2035	21.2857	14.609	12.4211	10.2172	12.8908
chr14	59079241	59079705	cortex.junction_circ_014722	25	-	18	464	0	7	6	4	0	7	0	0.262258	0.280208	0.150202	0	0.129654	ERO1LB	6.59888	20.0393	16.7977	13.2084	10.5383	11.8685
chr8	109019832	109021186	cortex.junction_circ_004351	25	-	22	1354	0	6	13	1	3	2	0	0.224793	0.607116	0	0.0618207	0.037044	KIAA1109	7.67742	16.1933	12.0263	16.6721	18.6647	18.5629
chr5	13361762	13387293	cortex.junction_circ_000361	25	-	23	25531	0	3	10	7	0	4	0	0.112396	0.467013	0.262853	0	0.0740881	RIC8B	9.94866	15.3273	9.26026	8.77452	16.7703	9.58939
chr4	128903355	128924416	cortex.junction_circ_020209	25	-	25	21061	3	6	6	3	3	4	0.0509865	0.224793	0.280208	0.112651	0.0618207	0.0740881	SLC30A7	16.5885	12.9818	8.52865	8.91583	7.96295	5.2472
chr7	62801434	62812567	cortex.junction_circ_017224	25	+	17	11133	4	3	4	4	8	2	0.067982	0.112396	0.186805	0.150202	0.164855	0.037044	PTPN9	10.064	16.0626	10.4108	9.12212	9.74625	7.56344
chr12	37398860	37401878	cortex.junction_circ_001135	25	+	21	3018	3	5	6	2	6	3	0.0509865	0.187327	0.280208	0.075101	0.123641	0.0555661	RPS6KB1	12.5491	14.4013	9.67309	8.89763	9.86975	9.25607
chr15	61402304	61408631	cortex.junction_circ_030441	25	-	23	6327	6	8	3	4	2	2	0.101973	0.299724	0.140104	0.150202	0.0412138	0.037044	WRN	13.9614	9.32798	5.24036	4.64069	5.0801	4.35315
chr17	42008714	42018906	cortex.junction_circ_018444	25	-	23	10192	2	12	5	1	4	1	0.033991	0.449586	0.233506	0	0.0824276	0	CBFA2T2	5.80871	13.8075	6.02638	5.89935	7.414	6.58084
chr18	30313539	30313804	cortex.junction_circ_004694	25	+	20	265	5	5	9	1	3	2	0.0849775	0.187327	0.420311	0	0.0618207	0.037044	CTTNBP2	10.6737	13.5087	8.63234	8.87218	13.383	13.2874
chr7	10553475	10565336	cortex.junction_circ_030371	25	-	20	11861	1	6	9	1	6	2	0	0.224793	0.420311	0	0.123641	0.037044	MCUR1	6.57494	8.50583	11.9235	3.56399	6.70531	4.57587
chr10	21720566	21767729	cortex.junction_circ_013158	25	-	21	47163	1	4	3	2	8	7	0	0.149862	0.140104	0.075101	0.164855	0.129654	ENSSSCG00000023470	10.7167	9.37027	7.53714	3.97031	9.56665	5.60973
chr18	14762482	14814105	cortex.junction_circ_010451	25	-	25	51623	6	10	0	1	6	2	0.101973	0.374655	0	0	0.123641	0.037044	CNOT4	4.76326	6.38011	5.02142	5.3447	5.59085	6.2091
chr6	103828535	103854303	cortex.junction_circ_007285	25	+	22	25768	8	6	2	1	2	6	0.135964	0.224793	0.0934025	0	0.0412138	0.111132	TAF4B	4.06572	5.26306	3.39594	1.80921	3.86337	3.43082
chr10	18101699	18199788	cortex.junction_circ_000168	24	+	22	98089	7	6	5	2	2	2	0.118968	0.224793	0.233506	0.075101	0.0412138	0.037044	AKT3	51.988	235.045	140.516	130.906	166.803	162.804
chr10	46597761	46613689	cortex.junction_circ_026088	24	+	21	15928	15	8	0	1	0	0	0.254932	0.299724	0	0	0	0	ZEB1	105.448	126.509	78.2657	28.896	24.143	12.8892
chr15	86591591	86671532	cortex.junction_circ_002971	24	-	19	79941	9	7	2	1	1	4	0.152959	0.262258	0.0934025	0	0	0.0740881	TLK1	36.8165	67.7611	124.945	41.5952	46.2141	34.9558
chr4	88593556	88676666	cortex.junction_circ_022680	24	+	19	83110	3	5	2	5	0	8	0.0509865	0.187327	0.0934025	0.187752	0	0.148176	KIFAP3	35.7613	91.2439	98.6832	78.6998	117.651	123.467
chr9	55394478	55420953	cortex.junction_circ_001464	24	+	23	26475	7	1	3	1	3	9	0.118968	0	0.140104	0	0.0618207	0.166698	ENSSSCG00000015140	116.809	106.459	89.5924	69.521	97.1879	88.7993
chrX	116341277	116352321	cortex.junction_circ_000988	24	+	22	11044	6	6	6	5	0	0	0.101973	0.224793	0.280208	0.187752	0	0	STAG2	78.7398	87.8238	37.1917	44.0096	34.2057	26.8269
chr2	5185941	5186610	cortex.junction_circ_003614	24	-	20	669	2	8	8	0	4	2	0.033991	0.299724	0.37361	0	0.0824276	0.037044	-	69.0546	72.1063	43.832	44.153	44.7217	43.8361
chr6	145916376	145922995	cortex.junction_circ_023228	24	-	21	6619	5	4	6	2	6	1	0.0849775	0.149862	0.280208	0.075101	0.123641	0	TMEM59	37.8863	65.4972	45.3894	58.4421	51.2763	50.6548
chr8	113022183	113071813	cortex.junction_circ_023266	24	-	21	49630	2	11	6	0	5	0	0.033991	0.41212	0.280208	0	0.103034	0	NDST3	6.75896	63.9808	24.2925	8.50713	13.0435	19.0921
chr5	126532	217179	cortex.junction_circ_021190	24	-	22	90647	0	6	8	0	9	1	0	0.224793	0.37361	0	0.185462	0	TBC1D22A	21.7573	44.7498	58.0732	22.6893	15.3454	11.5588
chr5	71944818	71945876	cortex.junction_circ_014527	24	-	22	1058	4	11	5	1	2	1	0.067982	0.41212	0.233506	0	0.0412138	0	-	15.5329	48.7981	19.3657	3.20236	4.94488	0
chr2	97529617	97534578	cortex.junction_circ_002501	24	-	16	4961	0	4	11	4	0	4	0	0.149862	0.513714	0.150202	0	0.0740881	RASA1	31.0693	47.5322	28.6219	25.2523	23.1359	26.9774
chr1	133338955	133348678	cortex.junction_circ_010315	24	+	22	9723	3	3	7	2	6	3	0.0509865	0.112396	0.326909	0.075101	0.123641	0.0555661	-	6.27194	19.1387	24.1327	25.0463	38.4314	45.3262
chr1	291591758	291592026	cortex.junction_circ_023969	24	+	21	268	2	4	9	1	5	3	0.033991	0.149862	0.420311	0	0.103034	0.0555661	ENSSSCG00000022627	0.872441	8.82771	12.8853	12.3085	35.2158	29.6498
chr11	34321680	34403017	cortex.junction_circ_000541	24	+	19	81337	13	9	1	0	1	0	0.220941	0.337189	0	0	0	0	ENSSSCG00000021189	31.3584	9.56235	1.41678	1.51945	1.0439	0.625823
chr1	22008330	22010368	cortex.junction_circ_013110	24	+	24	2038	2	7	7	1	5	2	0.033991	0.262258	0.326909	0	0.103034	0.037044	EPM2A,FBXO30	16.3147	30.0436	25.8355	22.2382	25.2045	16.8578
chr10	58881714	58909767	cortex.junction_circ_012030	24	-	21	28053	1	7	5	0	5	6	0	0.262258	0.233506	0	0.103034	0.111132	MLLT10	21.6568	24.088	15.1568	10.8871	12.2988	10.2963
chr16	43232223	43253665	cortex.junction_circ_022270	24	+	24	21442	7	7	5	0	4	1	0.118968	0.262258	0.233506	0	0.0824276	0	ZSWIM6	16.2436	22.8493	17.1958	13.159	15.2114	9.93059
chr7	63538956	63557113	cortex.junction_circ_026917	24	+	23	18157	6	6	3	1	3	5	0.101973	0.224793	0.140104	0	0.0618207	0.0926101	EDC3	17.5367	21.2105	15.5307	7.7093	9.73223	8.45988
chr7	125239033	125289007	cortex.junction_circ_004735	24	+	22	49974	8	10	4	1	0	1	0.135964	0.374655	0.186805	0	0	0	VRK1	14.0941	19.8494	2.59437	2.67573	3.51601	1.34692
chr5	22747526	22747967	cortex.junction_circ_002707	24	-	22	441	4	0	11	4	4	1	0.067982	0	0.513714	0.150202	0.0824276	0	ENSSSCG00000000366	17.163	15.6235	7.75623	9.00141	10.6481	8.81844
chr1	86577008	86583712	cortex.junction_circ_019036	24	+	23	6704	9	5	6	1	2	1	0.152959	0.187327	0.280208	0	0.0412138	0	ENSSSCG00000025703	7.76902	16.4841	14.4057	13.02	11.8905	8.62241
chr9	143476416	143491288	cortex.junction_circ_029122	24	-	20	14872	5	6	8	0	3	2	0.0849775	0.224793	0.37361	0	0.0618207	0.037044	FLVCR1	11.6786	15.9587	10.8516	10.2673	10.9773	8.24932
chr5	106543057	106572931	cortex.junction_circ_017426	23	+	20	29874	10	1	4	0	4	4	0.169955	0	0.186805	0	0.0824276	0.0740881	-	315.839	319.543	258.486	165.179	330.589	329.533
chr1	297336327	297409578	cortex.junction_circ_002999	23	+	22	73251	6	7	1	2	6	1	0.101973	0.262258	0	0.075101	0.123641	0	ENSSSCG00000020743	65.8256	161.624	101.915	58.258	70.3934	60.8043
chr13	14168313	14175018	cortex.junction_circ_008878	23	-	21	6705	12	4	4	0	1	2	0.203946	0.149862	0.186805	0	0	0.037044	TOP2B	102.015	154.688	75.7007	64.0478	54.689	44.9201
chr4	42011531	42012095	cortex.junction_circ_005974	23	-	19	564	10	6	6	1	0	0	0.169955	0.224793	0.280208	0	0	0	LAPTM4B	145.27	136.565	62.9957	57.6553	42.8047	34.3784
chr1	25529965	25540318	cortex.junction_circ_008934	23	-	23	10353	6	6	7	1	0	3	0.101973	0.224793	0.326909	0	0	0.0555661	VTA1	77.2878	131.233	96.8371	73.8233	76.0321	75.0937
chr6	154541184	154552424	cortex.junction_circ_029296	23	+	22	11240	0	6	7	1	4	5	0	0.224793	0.326909	0	0.0824276	0.0926101	ERI3	35.4826	106.859	110.744	51.2352	55.5802	45.8897
chr10	37486612	37488301	cortex.junction_circ_013033	23	+	18	1689	3	11	6	3	0	0	0.0509865	0.41212	0.280208	0.112651	0	0	CHMP5	60.7803	101.671	106.559	60.6125	91.2243	63.2929
chr11	5189666	5210814	cortex.junction_circ_028313	23	+	21	21148	2	5	7	4	2	3	0.033991	0.187327	0.326909	0.150202	0.0412138	0.0555661	PAN3	26.1577	54.2516	102.996	30.1516	24.373	19.622
chr12	44347012	44356138	cortex.junction_circ_023081	23	-	22	9126	8	4	2	0	6	3	0.135964	0.149862	0.0934025	0	0.123641	0.0555661	ENSSSCG00000019416,ZNF207	101.124	77.8508	50.3184	44.4599	40.4579	39.3887
chr15	67043432	67049383	cortex.junction_circ_027760	23	-	22	5951	2	6	5	3	4	3	0.033991	0.224793	0.233506	0.112651	0.0824276	0.0555661	PRPF40A	84.3914	82.3182	47.4893	32.4217	25.7335	29.4792
chr9	9545015	9548296	cortex.junction_circ_002507	23	-	19	3281	2	4	8	3	0	5	0.033991	0.149862	0.37361	0.112651	0	0.0926101	PGM2L1	7.2106	27.9247	36.5422	64.0578	76.6634	78.3368
chr1	300126111	300151730	cortex.junction_circ_004065	23	-	21	25619	5	6	4	0	2	6	0.0849775	0.224793	0.186805	0	0.0412138	0.111132	ENSSSCG00000028891,ENSSSCG00000029141,ENSSSCG00000029169	53.7545	64.9992	73.3801	30.6726	33.0928	29.0476
chr1	58468248	58517592	cortex.junction_circ_020831	23	+	21	49344	0	7	6	3	2	5	0	0.262258	0.280208	0.112651	0.0412138	0.0926101	RIMS1	5.71073	42.9446	64.9291	45.377	53.8085	50.6553
chr13	102377697	102378830	cortex.junction_circ_019757	23	-	21	1133	4	6	11	0	2	0	0.067982	0.224793	0.513714	0	0.0412138	0	DHX36	51.9284	62.4066	45.9535	56.5726	48.1123	45.5465
chr14	113577306	113583593	cortex.junction_circ_029517	23	-	20	6287	6	4	2	3	4	4	0.101973	0.149862	0.0934025	0.112651	0.0824276	0.0740881	KIF11	52.2774	35.9198	7.67323	4.25346	2.42466	0.817577
chr15	136774576	136777135	cortex.junction_circ_016548	23	-	23	2559	0	2	8	2	4	7	0	0.074931	0.37361	0.075101	0.0824276	0.129654	EPHA4	24.0783	34.4681	33.133	31.5456	49.857	43.2084
chr2	89904143	89996112	cortex.junction_circ_005741	23	-	20	91969	2	2	4	1	9	5	0.033991	0.074931	0.186805	0	0.185462	0.0926101	HOMER1	10.5585	12.7172	11.3372	16.764	46.8967	45.4526
chr9	129664192	129668565	cortex.junction_circ_025794	23	-	21	4373	4	7	12	0	0	0	0.067982	0.262258	0.560415	0	0	0	ENSSSCG00000015509	26.761	42.6631	43.1309	23.3582	21.5093	17.0036
chr14	50023888	50032008	cortex.junction_circ_020991	23	+	22	8120	2	5	7	3	3	3	0.033991	0.187327	0.326909	0.112651	0.0618207	0.0555661	MTMR3	21.0787	37.4835	26.9384	14.8161	18.7605	14.9791
chr3	17254498	17261734	cortex.junction_circ_005575	23	-	21	7236	3	6	5	1	6	2	0.0509865	0.224793	0.233506	0	0.123641	0.037044	ENSSSCG00000007749,ZNF713	34.8861	32.4625	19.8101	16.4819	24.3375	18.8762
chr6	92078906	92126940	cortex.junction_circ_014466	23	-	18	48034	3	2	6	3	3	6	0.0509865	0.074931	0.280208	0.112651	0.0618207	0.111132	ANKRD12	12.4747	34.6537	34.4023	24.419	22.7592	23.0763
chr1	200721529	200721973	cortex.junction_circ_002026	23	-	20	444	4	5	4	2	5	3	0.067982	0.187327	0.186805	0.075101	0.103034	0.0555661	ENSSSCG00000005020	2.64583	16.2479	17.7455	12.5047	28.2993	31.3704
chr5	99165945	99168902	cortex.junction_circ_029134	23	-	20	2957	6	3	11	0	2	1	0.101973	0.112396	0.513714	0	0.0412138	0	C12orf29	16.4619	30.1589	26.4535	17.8448	27.3721	26.1152
chr9	102039235	102062804	cortex.junction_circ_001566	23	-	18	23569	0	5	8	0	4	6	0	0.187327	0.37361	0	0.0824276	0.111132	SLC25A40	25.3672	20.1695	12.7518	19.6493	16.584	12.5598
chr6	85446256	85460816	cortex.junction_circ_017674	23	-	21	14560	7	6	1	3	3	3	0.118968	0.224793	0	0.112651	0.0618207	0.0555661	AGO3	14.9973	24.5525	15.9267	11.6258	13.6039	12.8845
chr4	61932159	61934946	cortex.junction_circ_013462	23	-	21	2787	4	5	7	1	3	3	0.067982	0.187327	0.326909	0	0.0618207	0.0555661	TPD52	10.2804	11.2565	10.0855	11.7298	23.9741	21.5001
chr10	16256295	16292113	cortex.junction_circ_000002	23	-	22	35818	6	4	6	1	1	5	0.101973	0.149862	0.280208	0	0	0.0926101	ENAH	23.1233	23.8174	9.19496	13.3501	11.716	12.3557
chr8	93220584	93221946	cortex.junction_circ_000542	23	-	21	1362	6	4	10	0	2	1	0.101973	0.149862	0.467013	0	0.0412138	0	NAA15	21.6529	22.3486	14.5041	14.0385	14.6176	13.0383
chr5	34134709	34154697	cortex.junction_circ_006931	23	-	21	19988	0	0	2	2	8	11	0	0	0.0934025	0.075101	0.164855	0.203742	GRIP1	7.75899	20.7801	19.9789	11.7212	15.7107	9.96149
chr13	121018034	121025438	cortex.junction_circ_002167	23	+	16	7404	0	0	15	2	2	4	0	0	0.700519	0.075101	0.0412138	0.0740881	ENSSSCG00000021786	4.95967	7.96658	11.2274	12.4071	10.58	18.9296
chr18	10581954	10583041	cortex.junction_circ_022927	23	+	18	1087	8	6	0	4	5	0	0.135964	0.224793	0	0.150202	0.103034	0	ENSSSCG00000026733	10.3567	18.8124	6.52967	6.08246	8.50946	6.80191
chr5	60271015	60278952	cortex.junction_circ_011356	23	+	22	7937	0	7	6	5	0	3	0	0.262258	0.280208	0.187752	0	0.0555661	PTPRO	1.02398	18.3697	11.8131	11.8509	13.8235	9.38976
chr5	70372891	70379709	cortex.junction_circ_025845	23	+	22	6818	2	6	6	4	4	1	0.033991	0.224793	0.280208	0.150202	0.0824276	0	WNK1	15.0617	18.0228	7.83345	9.49649	18.0983	15.4915
chr9	22402297	22410483	cortex.junction_circ_026281	23	-	20	8186	5	3	6	5	0	1	0.0849775	0.112396	0.280208	0.187752	0	0	ENSSSCG00000014915	17.4193	12.8774	15.5277	8.6968	8.93535	9.41892
chr14	77581775	77584462	cortex.junction_circ_015004	23	-	19	2687	1	5	15	1	1	0	0	0.187327	0.700519	0	0	0	RUFY2	7.03018	14.7853	13.08	11.8435	15.4356	15.9567
chr2	1487672	1517085	cortex.junction_circ_007390	23	+	23	29413	2	4	5	3	6	3	0.033991	0.149862	0.233506	0.112651	0.123641	0.0555661	ENSSSCG00000021469,ENSSSCG00000022123	11.4301	15.8326	6.86143	4.36868	4.67582	3.44506
chr9	144311824	144316052	cortex.junction_circ_024636	23	-	20	4228	5	8	7	2	0	0	0.0849775	0.299724	0.326909	0.075101	0	0	DTL	15.3994	8.98304	2.74024	1.56361	0.553867	0.22273
chr3	5155279	5158204	cortex.junction_circ_008292	23	+	20	2925	4	6	7	2	3	1	0.067982	0.224793	0.326909	0.075101	0.0618207	0	EIF2AK1	15.2955	14.5038	12.5839	11.7332	10.1596	13.3449
chr4	27724429	27726363	cortex.junction_circ_021345	23	+	19	1934	0	7	8	4	2	2	0	0.262258	0.37361	0.150202	0.0412138	0.037044	CSMD3	0.391758	11.0637	8.57237	11.8811	11.2343	10.7055
chr12	15250676	15256459	cortex.junction_circ_013601	23	-	14	5783	0	7	10	0	0	0	0	0.262258	0.467013	0	0	0	MAP3K3	10.6342	11.1841	8.40197	4.12426	5.82842	3.58487
chr9	7346001	7346103	cortex.junction_circ_015917	23	+	22	102	7	4	12	0	0	0	0.118968	0.149862	0.560415	0	0	0	RNF121	7.63482	10.4533	10.866	4.08355	3.68922	3.33482
chr10	30396526	30434042	cortex.junction_circ_014816	23	-	22	37516	6	8	0	2	4	3	0.101973	0.299724	0	0.075101	0.0824276	0.0555661	ERCC6L2	6.13757	8.03834	6.46944	6.06102	6.61655	5.42192
chr4	96968370	96968740	cortex.junction_circ_011740	23	+	22	370	3	14	1	0	2	3	0.0509865	0.524517	0	0	0.0412138	0.0555661	-	0.825719	6.54598	2.28348	0.943875	1.09592	0.889815
chr4	51356570	51369556	cortex.junction_circ_007232	23	-	20	12986	5	6	3	6	0	2	0.0849775	0.224793	0.140104	0.225303	0	0.037044	OSGIN2	4.96548	4.38566	4.12244	4.17772	5.85886	3.9939
chr1	6464868	6486326	cortex.junction_circ_003416	22	-	21	21458	3	5	5	1	8	0	0.0509865	0.187327	0.233506	0	0.164855	0	QKI	132.447	205.039	137.4	160.394	354.313	251.266
chr3	84254790	84274997	cortex.junction_circ_022844	22	+	20	20207	6	3	6	3	4	0	0.101973	0.112396	0.280208	0.112651	0.0824276	0	ENSSSCG00000028100	251.06	140.673	67.3482	92.3518	57.8131	36.9763
chr10	77000879	77001883	cortex.junction_circ_015200	22	+	19	1004	7	8	3	0	0	3	0.118968	0.299724	0.140104	0	0	0.0555661	CTSL	178.184	21.9069	14.2299	28.9088	20.8962	16.1417
chr6	125473731	125477945	cortex.junction_circ_025594	22	+	16	4214	6	10	1	0	5	0	0.101973	0.374655	0	0	0.103034	0	FUBP1,NEXN	110.862	116.845	46.0257	38.4694	30.7077	27.3505
chr6	101794656	101813590	cortex.junction_circ_021263	22	-	18	18934	8	3	2	3	2	4	0.135964	0.112396	0.0934025	0.112651	0.0412138	0.0740881	OSBPL1A	16.279	19.1604	22.2118	33.7101	73.7733	101.979
chr8	46584124	46586348	cortex.junction_circ_014984	22	+	20	2224	4	2	6	1	6	3	0.067982	0.074931	0.280208	0	0.123641	0.0555661	ENSSSCG00000030504	17.9643	18.6526	80.206	38.4875	97.5262	61.7895
chr2	124685611	124685857	cortex.junction_circ_030484	22	-	21	246	2	1	11	3	3	2	0.033991	0	0.513714	0.112651	0.0618207	0.037044	TMED7	87.0331	94.4008	52.6511	50.0552	54.122	48.123
chr4	31387168	31396823	cortex.junction_circ_026176	22	-	18	9655	3	3	9	1	4	2	0.0509865	0.112396	0.420311	0	0.0824276	0.037044	EMC2	77.3387	90.3976	58.2586	53.5122	68.7172	61.4438
chr14	98553322	98554363	cortex.junction_circ_016783	22	-	18	1041	1	5	8	3	0	5	0	0.187327	0.37361	0.112651	0	0.0926101	NCOA4	62.2753	82.7265	46.7828	43.5447	48.2914	43.0697
chr15	76826914	76838575	cortex.junction_circ_001067	22	-	20	11661	0	5	6	2	4	5	0	0.187327	0.280208	0.075101	0.0824276	0.0926101	KCNH7	3.88447	21.8073	26.0746	25.1943	24.0413	61.5778
chr13	26034152	26040794	cortex.junction_circ_004273	22	+	19	6642	0	2	10	2	4	4	0	0.074931	0.467013	0.075101	0.0824276	0.0740881	WDR48	32.5843	58.8971	30.2409	30.6963	26.6421	18.933
chr2	134977666	134983095	cortex.junction_circ_007655	22	+	20	5429	3	5	3	5	5	1	0.0509865	0.187327	0.140104	0.187752	0.103034	0	ALDH7A1	58.2939	30.0437	16.3941	20.2466	29.7563	20.4037
chr1	13630779	13632958	cortex.junction_circ_025569	22	-	22	2179	0	13	5	2	1	1	0	0.487051	0.233506	0.075101	0	0	TIAM2	6.59995	49.2569	21.2133	10.2717	13.3186	16.3675
chr8	142091459	142120358	cortex.junction_circ_013415	22	+	21	28899	2	1	5	4	7	3	0.033991	0	0.233506	0.150202	0.144248	0.0555661	MAPK10	5.2686	11.3829	19.1947	25.1238	43.0598	48.1666
chr9	44284358	44293899	cortex.junction_circ_015255	22	-	20	9541	2	7	5	5	0	2	0.033991	0.262258	0.233506	0.187752	0	0.037044	PPP2R1B	31.0627	45.3688	13.3492	11.8653	13.1011	10.5165
chr1	169119050	169132503	cortex.junction_circ_025005	22	+	19	13453	13	6	1	1	0	1	0.220941	0.224793	0	0	0	0	ENSSSCG00000023069	28.5326	43.2939	15.7812	5.78829	5.04847	3.65334
chr1	254897496	254937077	cortex.junction_circ_016542	22	-	22	39581	3	7	3	0	0	4	0.0509865	0.262258	0.140104	0	0	0.0740881	C9orf40,TRPM6	21.9959	28.0887	38.8398	17.149	15.0014	14.9384
chr15	117863547	117880131	cortex.junction_circ_020303	22	+	19	16584	7	3	1	5	4	2	0.118968	0.112396	0	0.187752	0.0824276	0.037044	WDR12	12.1502	38.4562	19.6907	17.0165	19.4306	18.3059
chr13	108339929	108359939	cortex.junction_circ_004570	22	-	22	20010	8	6	3	5	0	0	0.135964	0.224793	0.140104	0.187752	0	0	ENSSSCG00000030666	31.2023	37.6301	27.8743	22.5209	11.5581	9.2411
chr13	108339929	108371507	cortex.junction_circ_020947	22	-	18	31578	9	6	4	3	0	0	0.152959	0.224793	0.186805	0.112651	0	0	ENSSSCG00000030666	31.2023	37.6301	27.8743	22.5209	11.5581	9.2411
chr1	62359383	62387755	cortex.junction_circ_019090	22	+	20	28372	4	5	3	0	8	2	0.067982	0.187327	0.140104	0	0.164855	0.037044	ZNF292	19.1055	35.3118	19.7702	19.2098	14.2987	13.115
chr6	132343580	132390560	cortex.junction_circ_000709	22	-	21	46980	0	3	3	1	11	4	0	0.112396	0.140104	0	0.226676	0.0740881	LRRC7	0.289798	21.965	20.7816	19.003	34.9349	35.1025
chr14	145831569	145834086	cortex.junction_circ_022077	22	+	21	2517	7	8	0	4	0	0	0.118968	0.299724	0	0.150202	0	0	ZRANB1	26.6692	34.7656	17.7496	15.0676	15.5691	10.4225
chr13	117331416	117338022	cortex.junction_circ_007346	22	-	20	6606	0	5	8	2	5	2	0	0.187327	0.37361	0.075101	0.103034	0.037044	SEC62	24.1222	24.8006	15.3085	23.9645	31.4082	31.8695
chr3	40002956	40059018	cortex.junction_circ_023895	22	+	19	56062	9	6	0	3	2	2	0.152959	0.224793	0	0.112651	0.0412138	0.037044	CLUAP1	21.4735	20.6135	16.2009	19.5484	30.5336	26.7487
chr1	134518066	134536714	cortex.junction_circ_016330	22	+	21	18648	11	1	1	5	3	1	0.18695	0	0	0.187752	0.0618207	0	SPPL2A	26.3567	17.4564	9.56611	22.166	14.6945	10.8063
chr15	101520857	101524162	cortex.junction_circ_005696	22	+	21	3305	4	7	5	2	2	2	0.067982	0.262258	0.233506	0.075101	0.0412138	0.037044	ZC3H15	21.0048	26.0128	17.7266	17.9003	26.3518	24.0807
chr18	52580506	52607709	cortex.junction_circ_025938	22	-	18	27203	1	3	6	6	0	5	0	0.112396	0.280208	0.225303	0	0.0926101	MPP6	9.33702	19.2664	15.7497	20.429	25.7474	23.3173
chr15	80705052	80723942	cortex.junction_circ_014167	22	+	22	18890	4	10	1	3	3	1	0.067982	0.374655	0	0.112651	0.0618207	0	ENSSSCG00000015909	13.0708	20.5663	15.1134	10.0873	7.2083	5.35679
chr18	2751498	2780302	cortex.junction_circ_025726	22	-	21	28804	5	13	0	0	1	3	0.0849775	0.487051	0	0	0	0.0555661	RBM33	19.1957	19.3222	9.39205	5.96114	6.95867	3.98289
chr9	31863847	31878919	cortex.junction_circ_023207	22	-	19	15072	7	5	3	2	3	2	0.118968	0.187327	0.140104	0.075101	0.0618207	0.037044	MTMR2	19.1698	12.9401	10.1528	12.622	15.9712	12.4269
chr1	127997792	128023881	cortex.junction_circ_030436	22	-	19	26089	9	3	5	3	2	0	0.152959	0.112396	0.233506	0.112651	0.0412138	0	TEX9	15.296	16.8883	8.20896	16.6751	3.77891	1.92584
chr14	53906576	53915641	cortex.junction_circ_001850	22	-	17	9065	6	2	5	1	4	4	0.101973	0.074931	0.233506	0	0.0824276	0.0740881	PI4KA	8.78766	13.076	6.54093	10.7357	15.2803	16.6542
chr6	16298299	16303134	cortex.junction_circ_003486	22	-	22	4835	6	3	4	2	5	2	0.101973	0.112396	0.186805	0.075101	0.103034	0.037044	NFAT5	11.4334	7.79926	6.23895	14.4809	10.5833	11.3278
chr9	38389523	38420790	cortex.junction_circ_028814	22	+	18	31267	15	1	0	3	1	2	0.254932	0	0	0.112651	0	0.037044	-	14.3981	2.09868	2.66142	5.58933	2.42545	2.05704
chr14	65584883	65585370	cortex.junction_circ_010779	22	-	17	487	11	8	2	1	0	0	0.18695	0.299724	0.0934025	0	0	0	ENSSSCG00000023241,ZNF33B,ZNF487	13.9323	14.0093	13.1599	5.97777	6.0188	2.82206
chr6	98796780	98805299	cortex.junction_circ_002991	22	-	21	8519	4	8	6	3	0	0	0.067982	0.299724	0.280208	0.112651	0	0	ROCK1	12.6084	13.4946	8.11597	5.99683	5.1718	3.5569
chr5	38335075	38336140	cortex.junction_circ_002832	22	-	21	1065	2	4	10	0	3	3	0.033991	0.149862	0.467013	0	0.0618207	0.0555661	ENSSSCG00000000508	6.20618	6.93251	9.25408	6.78217	7.23968	7.24962
chrX	113348504	113349914	cortex.junction_circ_001683	22	+	22	1410	4	3	8	1	3	3	0.067982	0.112396	0.37361	0	0.0618207	0.0555661	NKAP	4.02213	4.52249	4.9108	7.72783	9.12812	7.4474
chr5	90554904	90622092	cortex.junction_circ_016822	22	-	18	67188	5	7	1	6	0	1	0.0849775	0.262258	0	0.225303	0	0	ENSSSCG00000019068	0	0	0	0	0	0
chr13	22823028	22825406	cortex.junction_circ_013316	21	+	19	2378	0	1	7	1	8	4	0	0	0.326909	0	0.164855	0.0740881	ARPP21	3.99392	54.9777	89.7632	101.964	186.134	162.098
chr7	91917855	91919110	cortex.junction_circ_014934	21	-	20	1255	2	4	3	2	0	8	0.033991	0.149862	0.140104	0.075101	0	0.148176	CHD2	88.5151	154.452	99.3919	54.9394	49.4422	50.2345
chr13	35739631	35743359	cortex.junction_circ_015436	21	+	21	3728	2	9	1	4	2	3	0.033991	0.337189	0	0.150202	0.0412138	0.0555661	RBM6	86.3284	142.84	71.7239	53.5233	54.2101	48.1743
chr14	16177974	16181494	cortex.junction_circ_010416	21	+	18	3520	3	9	3	2	3	1	0.0509865	0.337189	0.140104	0.075101	0.0618207	0	FDFT1	85.2603	102.184	67.8632	54.5277	64.4639	50.0816
chr12	45347668	45353762	cortex.junction_circ_018081	21	-	20	6094	5	4	8	2	1	1	0.0849775	0.149862	0.37361	0.075101	0	0	OMG	0.425173	2.4172	12.6925	19.9171	76.175	97.5768
chr1	132344009	132347527	cortex.junction_circ_028038	21	+	21	3518	2	2	7	4	0	3	0.033991	0.074931	0.326909	0.150202	0	0.0555661	MYO5A	15.8315	56.0866	44.2802	61.7073	92.7711	89.3241
chr14	98514586	98517347	cortex.junction_circ_014761	21	-	20	2761	2	7	4	2	3	3	0.033991	0.262258	0.186805	0.075101	0.0618207	0.0555661	NCOA4	62.2753	82.7265	46.7828	43.5447	48.2914	43.0697
chr1	60958626	60959765	cortex.junction_circ_026647	21	-	17	1139	1	2	11	1	5	1	0	0.074931	0.513714	0	0.103034	0	SNX14	53.383	77.3434	76.1856	56.6804	65.4729	68.8472
chr10	29342270	29344613	cortex.junction_circ_002351	21	+	19	2343	3	5	8	0	0	0	0.0509865	0.187327	0.37361	0	0	0	ENSSSCG00000010928	58.5793	74.3953	53.2601	26.1022	20.3263	13.9397
chr3	11510636	11513212	cortex.junction_circ_022861	21	+	18	2576	7	8	4	0	2	0	0.118968	0.299724	0.186805	0	0.0412138	0	GTF2I	62.4748	69.3519	33.4206	38.384	45.5291	44.3542
chr5	73490735	73508782	cortex.junction_circ_028026	21	-	17	18047	1	5	11	3	0	0	0	0.187327	0.513714	0.112651	0	0	KIF21A	9.61302	61.6674	30.7434	25.3989	37.5269	34.9156
chr14	132373517	132374080	cortex.junction_circ_025132	21	+	15	563	0	8	7	3	0	3	0	0.299724	0.326909	0.112651	0	0.0555661	SHOC2	31.703	59.0291	52.9424	46.7306	46.8494	38.5844
chr7	72233625	72237514	cortex.junction_circ_014503	21	-	20	3889	10	10	0	0	0	1	0.169955	0.374655	0	0	0	0	ENSSSCG00000001966	54.2875	56.0523	27.4738	46.1483	58.7086	54.3392
chr18	49455063	49469189	cortex.junction_circ_026766	21	+	19	14126	6	5	3	1	4	2	0.101973	0.187327	0.140104	0	0.0824276	0.037044	HIBADH	47.8888	13.2082	7.86316	14.8372	30.0446	18.0397
chr3	49146845	49149851	cortex.junction_circ_010043	21	+	20	3006	5	4	5	3	4	0	0.0849775	0.149862	0.233506	0.112651	0.0824276	0	STARD7	32.1292	38.8194	20.0302	18.9279	27.4892	19.4466
chr5	37185162	37188829	cortex.junction_circ_021253	21	+	17	3667	5	4	7	2	3	0	0.0849775	0.149862	0.326909	0.075101	0.0618207	0	CNOT2	32.0625	33.6384	16.7299	14.8977	13.58	10.9474
chr1	200698015	200721973	cortex.junction_circ_029884	21	-	18	23958	2	4	4	3	5	3	0.033991	0.149862	0.186805	0.112651	0.103034	0.0555661	ENSSSCG00000005020	2.64583	16.2479	17.7455	12.5047	28.2993	31.3704
chr9	101637289	101638011	cortex.junction_circ_027786	21	+	17	722	7	3	9	1	1	0	0.118968	0.112396	0.420311	0	0	0	TRA2A	26.6244	19.5328	13.6661	21.4081	15.346	13.1047
chr6	119982421	120013390	cortex.junction_circ_001219	21	-	18	30969	0	2	4	5	5	5	0	0.074931	0.186805	0.187752	0.103034	0.0926101	TTLL7	2.22092	10.0567	8.78655	9.74415	22.5204	24.9536
chr18	26590274	26607594	cortex.junction_circ_022838	21	+	15	17320	10	2	0	1	5	3	0.169955	0.074931	0	0	0.103034	0.0555661	AASS	22.69	8.67573	3.7783	5.47586	5.00926	3.27624
chr4	53468553	53468858	cortex.junction_circ_016249	21	+	17	305	7	5	4	2	3	0	0.118968	0.187327	0.186805	0.075101	0.0618207	0	MMP16	8.47392	20.3366	14.9824	20.609	22.3877	20.6141
chr1	202944044	202986161	cortex.junction_circ_005588	21	-	20	42117	1	2	4	2	6	6	0	0.074931	0.186805	0.075101	0.123641	0.111132	DDHD1	10.7021	14.9596	15.7927	12.2163	21.2743	19.5043
chr1	283819937	283841933	cortex.junction_circ_018624	21	-	19	21996	3	1	7	4	5	1	0.0509865	0	0.326909	0.150202	0.103034	0	ROD1	20.5553	6.96492	6.78821	10.5168	8.09112	4.74367
chr13	42379268	42385893	cortex.junction_circ_003042	21	-	19	6625	5	5	4	1	4	2	0.0849775	0.187327	0.186805	0	0.0824276	0.037044	CCDC66	12.2961	18.7272	13.8108	12.145	9.18061	8.43591
chr1	202577195	202579416	cortex.junction_circ_009389	21	-	16	2221	1	6	13	0	0	1	0	0.224793	0.607116	0	0	0	ERO1L	18.3636	9.10713	7.46335	12.2591	15.2683	15.4129
chr9	144090433	144093904	cortex.junction_circ_007591	21	-	18	3471	7	3	8	2	1	0	0.118968	0.112396	0.37361	0.075101	0	0	PPP2R5A	17.9449	8.45011	4.79791	8.1674	10.6128	11.1263
chr9	22396992	22407781	cortex.junction_circ_001963	21	-	18	10789	1	5	7	3	0	5	0	0.187327	0.326909	0.112651	0	0.0926101	ENSSSCG00000014915	17.4193	12.8774	15.5277	8.6968	8.93535	9.41892
chr11	114926	116545	cortex.junction_circ_013997	21	-	19	1619	2	2	6	5	4	2	0.033991	0.074931	0.280208	0.187752	0.0824276	0.037044	XPO4	16.5161	13.002	9.31016	5.60048	4.91765	6.36372
chr2	83234558	83236064	cortex.junction_circ_008368	21	-	18	1506	6	3	0	2	9	1	0.101973	0.112396	0	0.075101	0.185462	0	SIMC1	8.38878	15.7066	9.24729	9.55277	11.8939	9.26806
chr16	23596531	23598577	cortex.junction_circ_000888	21	-	17	2046	3	3	7	6	0	0	0.0509865	0.112396	0.326909	0.225303	0	0	C5orf42	11.458	15.6955	10.7651	11.2144	7.87608	7.5951
chr3	5151250	5152058	cortex.junction_circ_023023	21	+	18	808	6	5	7	3	0	0	0.101973	0.187327	0.326909	0.112651	0	0	EIF2AK1	15.2955	14.5038	12.5839	11.7332	10.1596	13.3449
chr4	107957215	107963947	cortex.junction_circ_021972	21	-	18	6732	7	5	2	1	2	4	0.118968	0.187327	0.0934025	0	0.0412138	0.0740881	RPRD2	11.3026	15.0374	12.193	15.0866	12.6861	11.8912
chr15	128047838	128078889	cortex.junction_circ_023816	21	+	19	31051	3	5	2	2	6	3	0.0509865	0.187327	0.0934025	0.075101	0.123641	0.0555661	SPAG16	4.77671	9.27467	3.52235	14.257	8.19064	6.61927
chr2	106419585	106423715	cortex.junction_circ_002528	21	-	20	4130	4	6	6	3	0	1	0.067982	0.224793	0.280208	0.112651	0	0	ELL2	12.8692	4.29275	3.17954	2.55124	4.77954	7.64155
chr9	8159256	8179287	cortex.junction_circ_008710	21	-	19	20031	0	5	7	4	2	3	0	0.187327	0.326909	0.150202	0.0412138	0.0555661	FCHSD2	6.72494	12.0844	10.3111	12.766	11.0706	9.79834
chr12	20310296	20319673	cortex.junction_circ_025182	21	-	21	9377	2	5	2	5	0	3	0.033991	0.187327	0.0934025	0.187752	0	0.0555661	ENSSSCG00000017381	3.57174	4.08779	2.28605	4.03374	9.50913	9.35839
chr1	242750211	242786202	cortex.junction_circ_022811	21	-	20	35991	1	0	5	8	6	1	0	0	0.233506	0.300404	0.123641	0	JAK2	9.0128	8.60755	8.90541	7.07813	8.09237	9.05872
chr14	30935937	30938306	cortex.junction_circ_003039	21	-	19	2369	1	2	10	2	6	0	0	0.074931	0.467013	0.075101	0.123641	0	DNAH10	3.97322	8.8877	7.68093	5.09907	3.75886	3.449
chr2	120705611	120739379	cortex.junction_circ_004383	21	+	19	33768	0	1	6	4	5	5	0	0	0.280208	0.150202	0.103034	0.0926101	STARD4	7.67558	4.44666	3.21821	4.13419	7.4123	7.6239
chr14	4040394	4059637	cortex.junction_circ_019256	21	+	20	19243	2	4	4	5	0	5	0.033991	0.149862	0.186805	0.187752	0	0.0926101	ENSSSCG00000009595	1.24202	3.9244	3.72886	1.7301	3.04846	2.25686
chr1	134770023	134774718	cortex.junction_circ_008702	21	-	18	4695	3	3	8	1	3	3	0.0509865	0.112396	0.37361	0	0.0618207	0.0555661	USP50	0.331393	0.246166	0.27025	0.0981632	0.128779	0.445272
chr3	96038036	96051275	cortex.junction_circ_020832	20	+	18	13239	4	6	3	0	6	1	0.067982	0.224793	0.140104	0	0.123641	0	ENSSSCG00000008419,ENSSSCG00000026180	7.91176	162.026	119.319	155.947	247.558	243.884
chr10	18101699	18168555	cortex.junction_circ_023286	20	+	17	66856	5	5	6	0	1	3	0.0849775	0.187327	0.280208	0	0	0.0555661	AKT3	51.988	235.045	140.516	130.906	166.803	162.804
chr3	135140352	135151621	cortex.junction_circ_003499	20	-	17	11269	2	3	10	0	0	1	0.033991	0.112396	0.467013	0	0	0	YWHAQ	110.746	150.48	116.375	137.078	218.932	146.631
chr13	20996724	21010885	cortex.junction_circ_023381	20	-	17	14161	0	3	7	5	3	2	0	0.112396	0.326909	0.187752	0.0618207	0.037044	CLASP2	37.1779	190.65	145.725	168.261	217.972	207.862
chr1	110525007	110561873	cortex.junction_circ_027203	20	+	20	36866	5	6	3	0	4	2	0.0849775	0.224793	0.140104	0	0.0824276	0.037044	SMAD4	111.362	183.375	90.5232	51.3186	48.9835	35.3242
chr3	119833595	119834135	cortex.junction_circ_027887	20	-	17	540	8	3	5	0	3	1	0.135964	0.112396	0.233506	0	0.0618207	0	RAB10	79.1815	153.245	126.123	106.528	119.731	92.6477
chr18	1457167	1463300	cortex.junction_circ_023405	20	-	19	6133	6	7	3	2	1	1	0.101973	0.262258	0.140104	0.075101	0	0	DNAJB6	57.1406	146.112	87.0736	58.6656	75.509	66.4502
chr1	202614697	202619041	cortex.junction_circ_008656	20	+	16	4344	4	10	5	1	0	0	0.067982	0.374655	0.233506	0	0	0	PSMC6	128.943	131.4	102.055	57.1193	83.7003	55.5392
chr11	11217081	11236804	cortex.junction_circ_002376	20	+	19	19723	2	7	3	1	6	1	0.033991	0.262258	0.140104	0	0.123641	0	ENSSSCG00000021829	15.1536	128.585	111.001	76.8637	61.3271	64.6576
chr18	59518594	59562118	cortex.junction_circ_001383	20	-	15	43524	4	4	1	5	0	3	0.067982	0.149862	0	0.187752	0	0.0555661	ENSSSCG00000016766,ENSSSCG00000016767,ENSSSCG00000020787	37.8821	64.1431	98.3621	34.8151	28.7078	18.7769
chr13	1121458	1124482	cortex.junction_circ_004098	20	-	19	3024	3	5	5	2	3	2	0.0509865	0.187327	0.233506	0.075101	0.0618207	0.037044	ATP2C1	47.7662	69.9154	56.8518	70.7569	70.7096	70.3127
chr5	162935	217179	cortex.junction_circ_026115	20	-	15	54244	6	5	3	4	1	1	0.101973	0.187327	0.140104	0.150202	0	0	TBC1D22A	21.7573	44.7498	58.0732	22.6893	15.3454	11.5588
chr10	56118542	56120611	cortex.junction_circ_006459	20	+	20	2069	4	9	5	0	2	0	0.067982	0.337189	0.233506	0	0.0412138	0	ARHGAP21	21.9953	56.4947	34.2027	24.646	38.9527	30.1553
chr7	116973935	117004866	cortex.junction_circ_017246	20	+	17	30931	3	3	4	1	7	2	0.0509865	0.112396	0.186805	0	0.144248	0.037044	ZC3H14	46.5007	49.3611	25.2643	20.3129	15.5499	13.2794
chr1	241875288	241916869	cortex.junction_circ_020118	20	+	17	41581	0	4	5	0	3	8	0	0.149862	0.233506	0	0.0618207	0.148176	KIAA2026	13.0943	37.3071	42.4431	27.8981	19.9104	18.9649
chr3	49148794	49149067	cortex.junction_circ_013515	20	+	16	273	2	8	2	1	0	7	0.033991	0.299724	0.0934025	0	0	0.129654	STARD7	32.1292	38.8194	20.0302	18.9279	27.4892	19.4466
chr3	72580186	72603949	cortex.junction_circ_014809	20	-	15	23763	3	9	1	2	2	3	0.0509865	0.337189	0	0.075101	0.0412138	0.0555661	ALMS1	13.9312	38.4173	29.0129	20.5472	14.4955	14.8733
chr15	122453531	122461484	cortex.junction_circ_012446	20	-	19	7953	2	2	5	2	8	1	0.033991	0.074931	0.233506	0.075101	0.164855	0	CCNYL1	36.0061	27.5557	18.8501	18.3333	28.0079	18.1425
chr2	41825696	41885122	cortex.junction_circ_006552	20	-	19	59426	3	1	3	4	6	3	0.0509865	0	0.140104	0.150202	0.123641	0.0555661	PRMT3	13.5738	28.3828	35.8712	9.48725	14.3794	9.16642
chr9	133828145	133864933	cortex.junction_circ_021572	20	-	14	36788	5	1	4	2	5	3	0.0849775	0	0.186805	0.075101	0.103034	0.0555661	ACBD6	26.5288	35.7518	20.3839	16.4816	15.7757	10.687
chr13	43420848	43426130	cortex.junction_circ_008671	20	-	19	5282	0	6	7	1	3	3	0	0.224793	0.326909	0	0.0618207	0.0555661	DENND6A	16.4438	27.0576	35.5579	11.2992	12.6389	9.64855
chr8	80764337	80791563	cortex.junction_circ_008206	20	-	17	27226	1	2	8	2	1	6	0	0.074931	0.37361	0.075101	0	0.111132	ARFIP1	35.0535	27.0647	12.7033	16.1243	12.9832	11.0618
chr10	17146792	17204667	cortex.junction_circ_019575	20	-	14	57875	2	0	1	2	3	12	0.033991	0	0	0.075101	0.0618207	0.222264	CDC42BPA	12.8938	20.0011	14.2483	26.4392	34.987	34.9653
chr17	65846663	65885696	cortex.junction_circ_014901	20	+	20	39033	8	6	2	1	0	3	0.135964	0.224793	0.0934025	0	0	0.0555661	VAPB	32.9693	33.0709	21.0334	24.4039	34.4611	29.1259
chr9	40532480	40532789	cortex.junction_circ_026957	20	+	13	309	6	3	6	2	0	1	0.101973	0.112396	0.280208	0.075101	0	0	CUL5	24.303	34.0065	26.2152	19.0074	22.5413	21.1985
chr17	44543885	44545401	cortex.junction_circ_020568	20	+	17	1516	3	4	5	0	3	5	0.0509865	0.149862	0.233506	0	0.0618207	0.0926101	ENSSSCG00000028378	11.0325	27.8237	14.3224	9.81678	10.887	7.66358
chr16	36914606	36919852	cortex.junction_circ_007503	20	-	15	5246	4	3	4	1	6	2	0.067982	0.112396	0.186805	0	0.123641	0.037044	SLC38A9	14.8672	21.8706	26.6027	12.341	14.714	10.7138
chr5	70620859	70647555	cortex.junction_circ_024687	20	+	18	26696	1	4	6	0	8	1	0	0.149862	0.280208	0	0.164855	0	RAB6IP2	12.5514	26.0644	23.0213	21.7906	24.8514	21.3762
chr10	17369642	17381911	cortex.junction_circ_002836	20	+	15	12269	4	4	4	0	2	6	0.067982	0.149862	0.186805	0	0.0412138	0.111132	AHCTF1	21.5893	15.645	8.20417	9.08762	10.4831	9.67535
chr18	2770333	2780302	cortex.junction_circ_018185	20	-	17	9969	3	4	9	0	4	0	0.0509865	0.149862	0.420311	0	0.0824276	0	RBM33	19.1957	19.3222	9.39205	5.96114	6.95867	3.98289
chr1	202513333	202523454	cortex.junction_circ_005468	20	-	20	10121	1	6	6	2	2	3	0	0.224793	0.280208	0.075101	0.0412138	0.0555661	ERO1L	18.3636	9.10713	7.46335	12.2591	15.2683	15.4129
chr1	40737382	40767556	cortex.junction_circ_024344	20	-	16	30174	8	3	0	1	2	6	0.135964	0.112396	0	0	0.0412138	0.111132	TRMT11	14.8685	18.0472	11.0137	8.95862	8.34125	6.47124
chr6	128736987	128753848	cortex.junction_circ_002383	20	+	19	16861	5	3	0	6	0	2	0.0849775	0.112396	0	0.225303	0	0.037044	LRRIQ3	5.33139	17.0412	14.041	14.0189	2.64486	2.73029
chr12	62513101	62538538	cortex.junction_circ_000150	20	-	18	25437	6	3	2	2	5	2	0.101973	0.112396	0.0934025	0.075101	0.103034	0.037044	NCOR1	6.97963	15.3355	11.0426	7.69095	7.50547	6.8415
chr2	60037166	60038197	cortex.junction_circ_028060	20	+	16	1031	2	3	4	2	6	3	0.033991	0.112396	0.186805	0.075101	0.123641	0.0555661	ENSSSCG00000013870	11.6519	5.47917	4.49013	4.61061	5.7639	4.93331
chr9	7316505	7323391	cortex.junction_circ_017138	20	+	18	6886	7	5	5	2	1	0	0.118968	0.187327	0.233506	0.075101	0	0	RNF121	7.63482	10.4533	10.866	4.08355	3.68922	3.33482
chr4	45690142	45724049	cortex.junction_circ_006600	20	+	19	33907	5	1	1	0	4	9	0.0849775	0	0	0	0.0824276	0.166698	FSBP,RAD54B	9.01509	9.77714	6.19439	4.836	5.98816	6.23084
chr14	30891027	30891330	cortex.junction_circ_003241	20	-	17	303	1	7	3	5	0	2	0	0.262258	0.140104	0.187752	0	0.037044	DNAH10	3.97322	8.8877	7.68093	5.09907	3.75886	3.449
chr15	120985045	120990471	cortex.junction_circ_007778	19	-	17	5426	6	4	1	3	3	2	0.101973	0.149862	0	0.112651	0.0618207	0.037044	EEF1B2	699.295	552.868	402.271	245.018	240.471	146.43
chr3	91092656	91093086	cortex.junction_circ_002356	19	-	18	430	0	2	1	3	7	6	0	0.074931	0	0.112651	0.144248	0.111132	ENSSSCG00000008409,RTN4	107.97	267.109	284.979	394.514	680.037	675.243
chr18	42657892	42674455	cortex.junction_circ_026835	19	+	15	16563	0	11	5	1	1	1	0	0.41212	0.233506	0	0	0	DPY19L1	62.6701	268.263	67.1445	28.4396	23.091	22.9338
chr7	56899157	56926465	cortex.junction_circ_005320	19	-	18	27308	2	7	5	1	3	1	0.033991	0.262258	0.233506	0	0.0618207	0	SH3GL3	4.78152	124.307	84.6728	36.7894	68.8235	28.9477
chr6	125633078	125671201	cortex.junction_circ_025878	19	-	16	38123	0	6	6	1	1	5	0	0.224793	0.280208	0	0	0.0926101	FUBP1,NEXN	110.862	116.845	46.0257	38.4694	30.7077	27.3505
chr10	54059517	54060333	cortex.junction_circ_021417	19	+	17	816	7	5	3	0	4	0	0.118968	0.187327	0.140104	0	0.0824276	0	YME1L1	97.417	88.2867	39.0315	37.9767	34.7229	30.7625
chr2	6984577	6985268	cortex.junction_circ_027031	19	-	18	691	1	8	4	3	0	1	0	0.299724	0.186805	0.112651	0	0	ENSSSCG00000021620	93.9212	84.8976	36.6919	39.8834	55.2976	50.2455
chr1	50514829	50516588	cortex.junction_circ_021614	19	+	17	1759	4	3	4	5	1	2	0.067982	0.112396	0.186805	0.187752	0	0.037044	ENSSSCG00000025941	47.8766	81.5025	62.809	40.9026	35.3807	26.6879
chr1	60892774	60959765	cortex.junction_circ_023584	19	-	18	66991	4	2	2	4	0	6	0.067982	0.074931	0.0934025	0.150202	0	0.111132	SNX14	53.383	77.3434	76.1856	56.6804	65.4729	68.8472
chr1	300139454	300142568	cortex.junction_circ_013221	19	-	18	3114	3	4	4	3	2	3	0.0509865	0.149862	0.186805	0.112651	0.0412138	0.0555661	ENSSSCG00000028891,ENSSSCG00000029141,ENSSSCG00000029169	53.7545	64.9992	73.3801	30.6726	33.0928	29.0476
chr10	50698421	50702358	cortex.junction_circ_005418	19	+	16	3937	1	3	6	1	7	1	0	0.112396	0.280208	0	0.144248	0	FAM188A	27.4438	67.4543	71.966	36.2286	43.7416	37.3672
chr15	73900097	73918954	cortex.junction_circ_005692	19	+	19	18857	11	2	3	0	3	0	0.18695	0.074931	0.140104	0	0.0618207	0	MARCH7	43.7467	68.5407	50.0964	32.3798	33.7082	25.1238
chr15	85340630	85346940	cortex.junction_circ_003630	19	+	15	6310	9	5	0	2	2	1	0.152959	0.187327	0	0.075101	0.0412138	0	ENSSSCG00000015939	23.7712	44.923	49.9449	39.7827	62.8262	55.2694
chr5	88028714	88052914	cortex.junction_circ_013183	19	-	17	24200	0	0	11	0	0	0	0	0	0.513714	0	0	0	UHRF1BP1L	16.8727	24.9325	21.5363	41.3933	54.1499	52.8656
chrX	70638359	70639982	cortex.junction_circ_002373	19	-	17	1623	2	7	5	1	0	4	0.033991	0.262258	0.233506	0	0	0.0740881	ATRX	26.8398	50.9643	31.5584	32.8523	34.0991	30.8545
chr9	23112747	23115725	cortex.junction_circ_028844	19	+	18	2978	6	4	1	6	0	1	0.101973	0.149862	0	0.225303	0	0	ENSSSCG00000014922,ENSSSCG00000024272	46.096	50.2838	46.1008	29.7	34.3864	43.914
chrX	126771939	126846915	cortex.junction_circ_007596	19	+	16	74976	3	9	5	0	0	1	0.0509865	0.337189	0.233506	0	0	0	ZNF75D	36.8019	48.4518	22.1416	19.7788	18.6545	13.2864
chr3	13957641	13957854	cortex.junction_circ_027907	19	+	17	213	5	7	3	2	0	2	0.0849775	0.262258	0.140104	0.075101	0	0.037044	ENSSSCG00000007726	13.3369	46.7873	46.0628	9.73162	9.35436	7.97258
chr16	31282269	31282693	cortex.junction_circ_024311	19	-	14	424	0	1	14	1	0	2	0	0	0.653818	0	0	0.037044	HCN1	6.83531	16.1271	43.4549	18.8482	17.7193	25.7085
chr3	109429043	109435971	cortex.junction_circ_005940	19	+	18	6928	7	3	3	0	3	3	0.118968	0.112396	0.140104	0	0.0618207	0.0555661	CEBPZ-AS1	37.1025	43.0243	23.58	23.2591	26.182	23.819
chr12	12368344	12368753	cortex.junction_circ_016747	19	-	17	409	1	4	7	1	5	1	0	0.149862	0.326909	0	0.103034	0	AMZ2	29.0579	42.6675	23.269	16.3452	22.2166	14.5718
chr13	210039518	210045037	cortex.junction_circ_000335	19	+	17	5519	2	9	3	3	1	1	0.033991	0.337189	0.140104	0.112651	0	0	MORC3	17.2162	34.5431	34.8909	15.3437	15.3909	12.7569
chrX	17765640	17780393	cortex.junction_circ_002341	19	-	14	14753	12	3	2	1	1	0	0.203946	0.112396	0.0934025	0	0	0	RPS6KA3	34.1203	10.0516	6.53783	14.699	16.3396	14.2633
chr13	144052006	144065761	cortex.junction_circ_028939	19	+	11	13755	4	7	3	2	0	3	0.067982	0.262258	0.140104	0.075101	0	0.0555661	LRCH3	25.4558	24.776	18.982	13.2053	19.4607	12.0906
chr6	120005756	120013390	cortex.junction_circ_027010	19	-	14	7634	0	5	4	3	0	5	0	0.187327	0.186805	0.112651	0	0.0926101	TTLL7	2.22092	10.0567	8.78655	9.74415	22.5204	24.9536
chr6	120012901	120013390	cortex.junction_circ_015536	19	-	15	489	0	3	4	3	5	4	0	0.112396	0.186805	0.112651	0.103034	0.0740881	TTLL7	2.22092	10.0567	8.78655	9.74415	22.5204	24.9536
chr1	106025646	106026431	cortex.junction_circ_018488	19	+	16	785	8	2	2	3	2	2	0.135964	0.074931	0.0934025	0.112651	0.0412138	0.037044	C18orf25	17.6755	20.9529	15.2689	16.979	22.4491	23.9254
chr1	284448583	284451435	cortex.junction_circ_000807	19	-	14	2852	1	8	7	1	0	2	0	0.299724	0.326909	0	0	0.037044	ENSSSCG00000005474	9.88944	10.0072	12.5013	8.74424	22.5624	5.48129
chr13	212947615	212949113	cortex.junction_circ_021533	19	-	15	1498	5	4	3	2	2	3	0.0849775	0.149862	0.140104	0.075101	0.0412138	0.0555661	BRWD1	18.281	19.9867	15.381	9.82048	10.5082	9.17851
chr13	71007726	71008662	cortex.junction_circ_004428	19	+	19	936	0	0	6	1	0	10	0	0	0.280208	0	0	0.18522	GRM7	0.580526	7.30087	10.3654	18.73	19.8056	19.4497
chr15	75475655	75495281	cortex.junction_circ_030503	19	+	16	19626	2	2	3	4	2	6	0.033991	0.074931	0.140104	0.150202	0.0412138	0.111132	TANK	12.0709	18.5853	12.6325	9.97446	13.2756	8.46522
chr1	93126379	93142829	cortex.junction_circ_001993	19	+	18	16450	0	0	1	5	7	6	0	0	0	0.187752	0.144248	0.111132	ME1	1.1694	1.10832	1.79902	5.85974	15.4928	18.4524
chr14	60179345	60183283	cortex.junction_circ_021425	19	+	17	3938	4	5	7	0	0	1	0.067982	0.187327	0.326909	0	0	0	ARID4B	11.9594	18.2805	9.47277	8.7098	8.37737	7.73708
chr9	144503743	144513873	cortex.junction_circ_022867	19	+	17	10130	1	3	4	1	6	4	0	0.112396	0.186805	0	0.123641	0.0740881	LPGAT1	11.8321	12.5295	7.96689	9.94885	17.8109	17.8916
chr4	106690697	106719435	cortex.junction_circ_004285	19	+	17	28738	3	5	0	1	7	3	0.0509865	0.187327	0	0	0.144248	0.0555661	SNX27	8.46089	14.1292	10.6923	13.7569	17.0703	13.2674
chr5	56928607	56955103	cortex.junction_circ_022586	19	-	19	26496	4	3	5	6	0	1	0.067982	0.112396	0.233506	0.225303	0	0	AEBP2	14.6405	12.6144	11.5078	16.6303	15.8893	14.9453
chr5	56954995	56964141	cortex.junction_circ_007845	19	-	18	9146	4	5	5	3	0	1	0.067982	0.187327	0.233506	0.112651	0	0	AEBP2	14.6405	12.6144	11.5078	16.6303	15.8893	14.9453
chr13	135510187	135542508	cortex.junction_circ_024264	19	-	18	32321	11	2	0	0	0	6	0.18695	0.074931	0	0	0	0.111132	-	13.6589	3.41864	2.97614	5.72999	3.2904	2.98373
chr4	98563828	98564458	cortex.junction_circ_030088	19	+	17	630	5	6	7	1	0	0	0.0849775	0.224793	0.326909	0	0	0	-	13.1665	10.7605	8.40173	2.11145	1.00634	0.470681
chr17	55235757	55262601	cortex.junction_circ_025384	19	+	17	26844	1	6	4	5	0	0	0	0.224793	0.186805	0.187752	0	0	ZMYND8	8.67309	11.3845	5.22243	5.72848	5.69307	4.80096
chr6	29388560	29392876	cortex.junction_circ_012417	19	+	18	4316	2	6	5	4	0	2	0.033991	0.224793	0.233506	0.150202	0	0.037044	TOX3	3.7682	8.62173	5.72451	3.70819	2.66293	2.66546
chr7	132103584	132107705	cortex.junction_circ_003313	19	+	19	4121	0	4	4	1	5	5	0	0.149862	0.186805	0	0.103034	0.0926101	ENSSSCG00000028457	0	0	0	0	0	0
chr13	210782620	210792658	cortex.junction_circ_011043	18	+	15	10038	2	5	4	3	2	2	0.033991	0.187327	0.186805	0.112651	0.0412138	0.037044	ENSSSCG00000020975	106.468	388.926	271.757	356.192	559.1	580.289
chr5	89608595	89609429	cortex.junction_circ_024912	18	-	17	834	3	5	1	5	2	2	0.0509865	0.187327	0	0.187752	0.0412138	0.037044	SLC25A3	378.949	248.737	133.276	158.264	241.677	201.546
chr5	78548293	78561085	cortex.junction_circ_020086	18	-	18	12792	0	2	9	1	3	3	0	0.074931	0.420311	0	0.0618207	0.0555661	NELL2	25.4289	303.937	153.863	114.987	152.97	162.757
chr2	154506378	154517146	cortex.junction_circ_025422	18	-	17	10768	0	5	6	0	5	2	0	0.187327	0.280208	0	0.103034	0.037044	PPP2R2B	5.90756	173.706	69.97	59.3544	123.497	107.66
chr7	91884278	91895327	cortex.junction_circ_017215	18	-	16	11049	1	8	2	1	2	4	0	0.299724	0.0934025	0	0.0412138	0.0740881	CHD2	88.5151	154.452	99.3919	54.9394	49.4422	50.2345
chr10	34280931	34313540	cortex.junction_circ_015431	18	+	18	32609	1	3	3	4	0	4	0	0.112396	0.140104	0.150202	0	0.0740881	NTRK2	11.6333	24.601	59.8703	62.922	122.743	133.397
chr2	59040087	59041072	cortex.junction_circ_017779	18	-	16	985	2	9	3	2	2	0	0.033991	0.337189	0.140104	0.075101	0.0412138	0	FKBP8	79.2841	109.645	78.2378	70.23	105.849	103.223
chr7	57275721	57287321	cortex.junction_circ_006125	18	+	15	11600	0	4	3	3	2	6	0	0.149862	0.140104	0.112651	0.0412138	0.111132	ENSSSCG00000001799,TM6SF1	61.5431	106.747	85.4311	69.0429	67.9055	52.7353
chr14	53590429	53592330	cortex.junction_circ_005344	18	+	15	1901	8	3	4	2	0	1	0.135964	0.112396	0.186805	0.075101	0	0	MAPK1	39.8342	56.1797	41.6352	62.5265	99.7333	104.066
chr14	53590429	53609301	cortex.junction_circ_012206	18	+	17	18872	4	7	3	0	4	0	0.067982	0.262258	0.140104	0	0.0824276	0	MAPK1	39.8342	56.1797	41.6352	62.5265	99.7333	104.066
chr6	64542086	64545302	cortex.junction_circ_015949	18	+	17	3216	1	5	4	2	6	0	0	0.187327	0.186805	0.075101	0.123641	0	KIF1B	26.0855	57.7041	26.2942	52.9898	88.2414	81.6496
chr15	83526822	83594895	cortex.junction_circ_015544	18	-	14	68073	2	1	6	5	2	2	0.033991	0	0.280208	0.187752	0.0412138	0.037044	ENSSSCG00000022496,ENSSSCG00000023421	29.6676	15.0815	27.1435	75.9752	36.9148	35.7473
chr10	29342270	29364146	cortex.junction_circ_000772	18	+	16	21876	2	7	0	4	0	2	0.033991	0.262258	0	0.150202	0	0.037044	ENSSSCG00000010928	58.5793	74.3953	53.2601	26.1022	20.3263	13.9397
chr6	32419350	32421933	cortex.junction_circ_017693	18	+	16	2583	1	1	10	0	3	3	0	0	0.467013	0	0.0618207	0.0555661	ITFG1	21.7686	42.1653	50.4477	56.7817	73.091	72.9122
chr14	131872214	131874408	cortex.junction_circ_020766	18	+	18	2194	9	2	3	3	0	1	0.152959	0.074931	0.140104	0.112651	0	0	SMC3	72.4037	60.9265	20.0436	20.4834	15.9087	12.5671
chr5	54725892	54729869	cortex.junction_circ_004475	18	-	17	3977	0	7	6	0	3	2	0	0.262258	0.280208	0	0.0618207	0.037044	CMAS	27.0762	32.5622	34.0746	27.8595	56.1381	51.82
chr1	278917339	278922241	cortex.junction_circ_008666	18	+	17	4902	3	4	1	5	2	3	0.0509865	0.149862	0	0.187752	0.0412138	0.0555661	RAD23B	47.8453	52.6658	25.3026	29.8292	35.9607	30.8373
chr1	241875288	241925272	cortex.junction_circ_027912	18	+	14	49984	3	1	3	1	0	9	0.0509865	0	0.140104	0	0	0.166698	KIAA2026	13.0943	37.3071	42.4431	27.8981	19.9104	18.9649
chr9	115602125	115609146	cortex.junction_circ_019223	18	+	16	7021	0	4	7	2	2	3	0	0.149862	0.326909	0.075101	0.0412138	0.0555661	KMT2E	22.2799	41.864	25.5646	22.0966	22.3177	20.343
chr12	27543193	27568015	cortex.junction_circ_020390	18	-	13	24822	2	9	0	0	7	0	0.033991	0.337189	0	0	0.144248	0	MBTD1	28.8142	41.1753	15.7613	11.0341	8.71352	6.54215
chr12	27599875	27606771	cortex.junction_circ_030453	18	+	18	6896	2	2	9	2	1	2	0.033991	0.074931	0.420311	0.075101	0	0.037044	MBTD1	28.8142	41.1753	15.7613	11.0341	8.71352	6.54215
chr2	52803494	52827726	cortex.junction_circ_012342	18	+	17	24232	7	3	3	0	3	2	0.118968	0.112396	0.140104	0	0.0618207	0.037044	ENSSSCG00000013409,ENSSSCG00000028260	24.8104	40.421	34.8555	27.3749	23.112	18.7894
chr1	300390655	300398288	cortex.junction_circ_026300	18	+	16	7633	5	0	7	2	3	1	0.0849775	0	0.326909	0.075101	0.0618207	0	PBX3	37.2443	8.20813	23.3056	13.5577	13.5475	4.50841
chr15	19245135	19251646	cortex.junction_circ_025849	18	-	16	6511	4	7	4	0	2	1	0.067982	0.262258	0.186805	0	0.0412138	0	RAB3GAP1	22.7903	35.0214	21.3888	22.2654	28.9403	27.5831
chr13	210047703	210050422	cortex.junction_circ_011060	18	+	14	2719	3	6	5	1	0	3	0.0509865	0.224793	0.233506	0	0	0.0555661	MORC3	17.2162	34.5431	34.8909	15.3437	15.3909	12.7569
chr9	36992573	36994874	cortex.junction_circ_006185	18	+	16	2301	3	0	5	0	6	4	0.0509865	0	0.233506	0	0.123641	0.0740881	BIRC2	31.5747	28.2731	21.97	24.7269	25.5944	21.3016
chr16	3965134	3973828	cortex.junction_circ_004563	18	+	14	8694	3	1	12	0	2	0	0.0509865	0	0.560415	0	0.0412138	0	ENSSSCG00000029792	12.5884	30.7531	22.6765	17.2308	23.0154	22.1056
chr10	62803458	62805834	cortex.junction_circ_021365	18	-	16	2376	10	6	0	1	0	0	0.169955	0.224793	0	0	0	0	PARD3	28.9589	9.0114	6.02311	8.71932	8.9505	4.53043
chr7	121402705	121430673	cortex.junction_circ_011828	18	+	16	27968	0	5	5	3	3	2	0	0.187327	0.233506	0.112651	0.0618207	0.037044	-	1.21546	24.8403	27.8976	13.8534	14.6318	16.2597
chr3	101033373	101045089	cortex.junction_circ_028025	18	+	17	11716	4	8	2	1	1	2	0.067982	0.299724	0.0934025	0	0	0.037044	SRBD1	27.1621	27.8426	12.9097	10.5777	8.31773	6.23041
chr11	53888438	53891329	cortex.junction_circ_000098	18	-	15	2891	1	8	7	1	1	0	0	0.299724	0.326909	0	0	0	MYCBP2	8.64358	18.7205	15.5494	20.7395	21.6991	26.4275
chr14	31361689	31372689	cortex.junction_circ_019878	18	+	16	11000	6	6	2	2	1	1	0.101973	0.224793	0.0934025	0.075101	0	0	MPHOSPH9	23.8614	24.9502	12.2028	7.58285	6.81313	6.3409
chr8	120604792	120700114	cortex.junction_circ_018638	18	-	15	95322	6	1	1	6	2	2	0.101973	0	0	0.225303	0.0412138	0.037044	CASP6	24.6894	10.9259	3.46691	4.73589	2.87394	1.4464
chr5	104202016	104212893	cortex.junction_circ_003410	18	+	15	10877	9	3	3	0	2	1	0.152959	0.112396	0.140104	0	0.0412138	0	CCDC59	20.9037	23.7419	7.76491	8.03016	8.05222	6.79834
chr13	103721265	103726359	cortex.junction_circ_025692	18	-	17	5094	2	1	2	4	6	3	0.033991	0	0.0934025	0.150202	0.123641	0.0555661	SLC33A1	23.1418	19.4224	14.2449	14.1214	10.4147	11.8293
chr8	93220584	93241704	cortex.junction_circ_005950	18	-	17	21120	4	6	2	2	2	2	0.067982	0.224793	0.0934025	0.075101	0.0412138	0.037044	NAA15	21.6529	22.3486	14.5041	14.0385	14.6176	13.0383
chr12	16085351	16101827	cortex.junction_circ_013861	18	-	17	16476	4	5	6	2	1	0	0.067982	0.187327	0.280208	0.075101	0	0	TLK2	15.7119	21.8215	12.9201	8.33547	9.39161	8.11168
chr4	61279290	61280179	cortex.junction_circ_002975	18	+	16	889	6	5	4	0	1	2	0.101973	0.187327	0.186805	0	0	0.037044	ZBTB10	21.7795	21.3201	14.5863	15.2794	12.7488	12.375
chr9	11319663	11391169	cortex.junction_circ_000596	18	+	18	71506	4	5	1	4	2	2	0.067982	0.187327	0	0.150202	0.0412138	0.037044	UVRAG	9.78719	9.81128	21.0466	11.8316	11.5479	12.1912
chr16	14922820	14935693	cortex.junction_circ_006030	18	-	17	12873	0	2	1	2	7	6	0	0.074931	0	0.075101	0.144248	0.111132	CDH9	0.535287	3.45197	18.067	15.6213	20.2607	19.0141
chr11	22229046	22241327	cortex.junction_circ_017122	18	-	17	12281	5	2	4	2	2	3	0.0849775	0.074931	0.186805	0.075101	0.0412138	0.0555661	ENSSSCG00000023738	16.0535	17.6038	20.0908	11.7256	10.6126	10.5273
chr7	100752532	100761638	cortex.junction_circ_002920	18	+	11	9106	9	4	0	2	2	1	0.152959	0.149862	0	0.075101	0.0412138	0	PCNX	13.9874	18.7803	10.3858	20.0117	15.794	16.0023
chr4	73759206	73767631	cortex.junction_circ_030042	18	-	17	8425	3	2	4	5	0	3	0.0509865	0.074931	0.186805	0.187752	0	0.0555661	CSPP1	10.064	19.9027	17.902	11.4267	11.492	7.74743
chr1	231595598	231599127	cortex.junction_circ_009941	18	-	16	3529	4	4	4	3	3	0	0.067982	0.149862	0.186805	0.112651	0.0618207	0	ZDHHC21	10.5907	11.4363	17.0752	11.2622	19.8583	14.4642
chr4	41114626	41115480	cortex.junction_circ_012247	18	+	17	854	8	4	1	1	4	0	0.135964	0.149862	0	0	0.0824276	0	STK3	17.921	6.38177	1.76767	6.17489	2.6793	1.2019
chrX	29457521	29461618	cortex.junction_circ_004606	18	-	12	4097	1	8	5	1	1	2	0	0.299724	0.233506	0	0	0.037044	DMD	10.4603	17.8536	10.857	15.0358	15.3848	14.9901
chr5	56928607	56964141	cortex.junction_circ_003856	18	-	15	35534	7	8	1	0	0	2	0.118968	0.299724	0	0	0	0.037044	AEBP2	14.6405	12.6144	11.5078	16.6303	15.8893	14.9453
chr15	85065638	85074988	cortex.junction_circ_029619	18	+	15	9350	6	3	7	0	2	0	0.101973	0.112396	0.326909	0	0.0412138	0	PPIG	13.5369	16.0777	11.5348	10.834	11.7993	10.0138
chr15	81483549	81511732	cortex.junction_circ_007271	18	+	16	28183	1	3	4	4	1	5	0	0.112396	0.186805	0.150202	0	0.0926101	-	3.41923	10.8021	15.9484	12.1083	9.21097	11.5387
chr1	97325989	97378276	cortex.junction_circ_022090	18	+	16	52287	2	2	6	3	0	2	0.033991	0.074931	0.280208	0.112651	0	0.037044	LCA5	3.68305	5.32074	3.29369	15.9181	3.37349	2.21006
chr2	83218052	83229420	cortex.junction_circ_027668	18	-	18	11368	4	2	4	3	3	2	0.067982	0.074931	0.186805	0.112651	0.0618207	0.037044	SIMC1	8.38878	15.7066	9.24729	9.55277	11.8939	9.26806
chr6	142419375	142420233	cortex.junction_circ_011300	18	+	16	858	0	5	8	3	0	2	0	0.187327	0.37361	0.112651	0	0.037044	-	0.680118	5.39115	14.6184	3.45097	7.83754	2.38854
chr4	80758318	80776999	cortex.junction_circ_017350	18	+	16	18681	1	3	10	1	1	2	0	0.112396	0.467013	0	0	0.037044	TOX	5.13283	14.145	7.38296	4.27385	6.17766	6.60884
chr3	122048174	122055914	cortex.junction_circ_018312	18	+	14	7740	2	6	6	1	2	1	0.033991	0.224793	0.280208	0	0.0412138	0	ENSSSCG00000008592	9.75893	12.2282	5.75389	4.83944	4.152	3.59175
chr2	82502735	82565744	cortex.junction_circ_024184	18	+	15	63009	9	4	1	1	3	0	0.152959	0.149862	0	0	0.0618207	0	UIMC1	10.1037	11.8179	7.17647	5.75899	4.89298	4.51265
chr10	49667205	49673847	cortex.junction_circ_000808	18	-	16	6642	3	3	6	3	1	2	0.0509865	0.112396	0.280208	0.112651	0	0.037044	ENSSSCG00000011041	9.52197	11.2637	6.41911	4.12508	4.16401	2.91144
chr6	140144456	140147141	cortex.junction_circ_028951	18	+	17	2685	1	1	8	3	2	3	0	0	0.37361	0.112651	0.0412138	0.0555661	HOOK1	3.69434	7.08475	6.69509	8.9435	10.293	11.0971
chr7	109814817	109825592	cortex.junction_circ_012565	18	-	17	10775	5	6	5	1	0	0	0.0849775	0.224793	0.233506	0	0	0	ENSSSCG00000027438	6.84452	8.62454	3.24281	3.0353	1.81692	1.50209
chr14	43179928	43182775	cortex.junction_circ_024747	18	-	18	2847	2	4	5	4	0	2	0.033991	0.149862	0.233506	0.150202	0	0.037044	SPPL3	3.67436	8.62281	6.1795	6.95715	7.14673	7.60976
chrX	139925203	139946155	cortex.junction_circ_024160	18	+	15	20952	1	3	4	3	3	4	0	0.112396	0.186805	0.112651	0.0618207	0.0740881	MTM1	4.62522	7.85111	8.37701	5.27515	4.69934	4.30301
chr7	80266701	80267078	cortex.junction_circ_001998	18	+	18	377	2	2	6	5	2	1	0.033991	0.074931	0.280208	0.187752	0.0412138	0	DHRS1	3.87222	5.12969	2.33489	1.81465	4.03713	2.69759
chr6	44511351	44512959	cortex.junction_circ_003667	17	-	14	1608	0	0	3	2	10	2	0	0	0.140104	0.075101	0.206069	0.037044	PLD3	54.8346	72.9847	99.5739	139.862	274.912	302.851
chr12	44352662	44356138	cortex.junction_circ_002954	17	-	17	3476	8	4	0	1	3	1	0.135964	0.149862	0	0	0.0618207	0	ENSSSCG00000019416,ZNF207	101.124	77.8508	50.3184	44.4599	40.4579	39.3887
chr4	31389360	31463369	cortex.junction_circ_014226	17	-	17	74009	5	5	1	1	2	3	0.0849775	0.187327	0	0	0.0412138	0.0555661	EMC2	77.3387	90.3976	58.2586	53.5122	68.7172	61.4438
chr5	24800152	24838893	cortex.junction_circ_026091	17	-	16	38741	13	0	0	0	0	0	0.220941	0	0	0	0	0	KIF5A	2.54649	16.0383	24.5708	46.1457	84.1321	82.017
chr11	20082237	20082683	cortex.junction_circ_027554	17	+	13	446	6	3	4	0	4	0	0.101973	0.112396	0.186805	0	0.0824276	0	SUCLA2	49.0113	33.3247	31.3939	40.7552	79.4287	74.3561
chr17	39462649	39463937	cortex.junction_circ_007193	17	+	15	1288	3	3	3	2	4	2	0.0509865	0.112396	0.140104	0.075101	0.0824276	0.037044	ENSSSCG00000007203	58.9259	79.0263	38.534	35.1962	38.5231	32.9596
chr10	44171898	44183763	cortex.junction_circ_007494	17	+	16	11865	5	4	4	1	1	2	0.0849775	0.149862	0.186805	0	0	0.037044	WAC	51.1113	75.9592	44.4503	39.3094	45.3489	43.7174
chr11	8728916	8737268	cortex.junction_circ_013821	17	+	15	8352	2	7	4	2	1	1	0.033991	0.262258	0.186805	0.075101	0	0	N4BP2L1	52.4354	64.8931	32.8131	32.2969	29.1241	29.7748
chr15	85318579	85357154	cortex.junction_circ_030575	17	+	16	38575	0	4	5	1	4	3	0	0.149862	0.233506	0	0.0824276	0.0555661	ENSSSCG00000015939	23.7712	44.923	49.9449	39.7827	62.8262	55.2694
chr5	73403402	73409542	cortex.junction_circ_008294	17	-	13	6140	1	11	1	0	2	2	0	0.41212	0	0	0.0412138	0.037044	KIF21A	9.61302	61.6674	30.7434	25.3989	37.5269	34.9156
chrX	19048931	19085141	cortex.junction_circ_014942	17	+	16	36210	2	1	1	3	2	8	0.033991	0	0	0.112651	0.0412138	0.148176	CNKSR2	5.31267	9.4087	14.9749	16.6512	43.5417	54.9739
chr12	18731948	18736767	cortex.junction_circ_008374	17	+	9	4819	5	1	9	0	1	1	0.0849775	0	0.420311	0	0	0	EFTUD2	54.5541	46.5553	18.5614	13.2513	17.5898	14.309
chr9	74859018	74866215	cortex.junction_circ_003240	17	+	15	7197	1	1	1	5	8	1	0	0	0	0.187752	0.164855	0	ADAM22,ENSSSCG00000026399	14.5261	10.9295	19.689	37.6085	45.9998	49.3737
chr13	58781353	58797708	cortex.junction_circ_025513	17	-	13	16355	3	5	5	1	2	1	0.0509865	0.187327	0.233506	0	0.0412138	0	EIF4E3	19.484	45.2554	45.0724	30.428	49.209	39.764
chr14	142840672	142857217	cortex.junction_circ_017846	17	-	16	16545	6	8	0	0	0	2	0.101973	0.299724	0	0	0	0.037044	ATE1	35.1653	46.7231	47.0162	23.885	32.0112	23.8813
chr14	71895249	71901340	cortex.junction_circ_027122	17	-	16	6091	4	7	3	0	2	1	0.067982	0.262258	0.140104	0	0.0412138	0	REEP3	46.2066	34.8402	21.2538	33.2387	21.0701	19.6737
chr8	12704088	12717344	cortex.junction_circ_019741	17	-	15	13256	3	5	4	1	1	3	0.0509865	0.187327	0.186805	0	0	0.0555661	LCORL	18.718	43.2798	13.0225	14.1027	10.685	7.52705
chr1	55626101	55631926	cortex.junction_circ_030205	17	+	11	5825	0	0	10	0	5	2	0	0	0.467013	0	0.103034	0.037044	BAI3	3.82943	13.2347	20.4417	31.1044	41.9089	41.5234
chr15	55256993	55258465	cortex.junction_circ_006453	17	+	15	1472	5	3	5	1	3	0	0.0849775	0.112396	0.233506	0	0.0618207	0	FGFR1IIIC	41.0894	23.5636	11.7928	9.62735	9.55008	5.91358
chr14	50021606	50024055	cortex.junction_circ_030162	17	+	16	2449	1	5	3	2	2	4	0	0.187327	0.140104	0.075101	0.0412138	0.0740881	MTMR3	21.0787	37.4835	26.9384	14.8161	18.7605	14.9791
chr2	59187623	59255661	cortex.junction_circ_001616	17	+	16	68038	1	0	0	3	3	10	0	0	0	0.112651	0.0618207	0.18522	ENSSSCG00000013900	16.0228	35.218	25.6415	27.1235	27.3306	19.2198
chr3	134711007	134711682	cortex.junction_circ_022527	17	+	17	675	2	6	5	2	0	2	0.033991	0.224793	0.233506	0.075101	0	0.037044	NOL10	34.2722	25.5614	12.6799	13.4053	12.2618	10.0435
chr6	81320443	81322888	cortex.junction_circ_007415	17	-	14	2445	10	1	2	1	1	2	0.169955	0	0.0934025	0	0	0.037044	PUM1	27.6627	34.0552	17.7164	16.2746	21.4995	18.1589
chr3	62627635	62633446	cortex.junction_circ_007835	17	-	16	5811	1	7	4	0	4	1	0	0.262258	0.186805	0	0.0824276	0	KCMF1	29.1129	26.6717	17.7034	21.2517	32.2042	31.7138
chr6	57230730	57244482	cortex.junction_circ_011714	17	+	17	13752	5	0	1	4	0	5	0.0849775	0	0	0.150202	0	0.0926101	-	17.4783	29.2384	19.2218	14.8265	16.3325	14.2583
chr14	120768684	120779168	cortex.junction_circ_023783	17	-	11	10484	1	7	3	1	5	0	0	0.262258	0.140104	0	0.103034	0	IKK-ALPHA	20.6831	28.1805	21.1237	15.6937	21.1916	17.6657
chr4	90623621	90624237	cortex.junction_circ_027741	17	-	15	616	5	1	1	4	0	6	0.0849775	0	0	0.150202	0	0.111132	ENSSSCG00000006303	14.8716	21.1317	8.97876	18.6382	28.0378	27.4629
chr2	82153519	82166666	cortex.junction_circ_010748	17	+	17	13147	1	4	2	0	5	5	0	0.149862	0.0934025	0	0.103034	0.0926101	NSD1	22.7208	25.5575	12.9575	17.0586	19.7265	19.3589
chr6	85446256	85455157	cortex.junction_circ_021872	17	-	16	8901	4	6	3	2	1	1	0.067982	0.224793	0.140104	0.075101	0	0	AGO3	14.9973	24.5525	15.9267	11.6258	13.6039	12.8845
chr18	14986349	15034759	cortex.junction_circ_005499	17	-	17	48410	1	10	1	2	1	2	0	0.374655	0	0.075101	0	0.037044	AGBL3	11.4268	20.7005	23.179	16.9923	17.9023	9.93141
chr15	117690763	117703208	cortex.junction_circ_012235	17	+	16	12445	3	7	5	0	1	1	0.0509865	0.262258	0.233506	0	0	0	FAM117B	7.55332	21.484	13.955	12.8874	9.0269	7.73502
chr13	103789410	103799017	cortex.junction_circ_021706	17	+	16	9607	3	5	4	2	0	3	0.0509865	0.187327	0.186805	0.075101	0	0.0555661	ENSSSCG00000028855	20.0018	18.9095	13.1883	11.7547	12.4452	11.9992
chr7	16831953	16834199	cortex.junction_circ_009054	17	+	15	2246	9	5	3	0	0	0	0.152959	0.187327	0.140104	0	0	0	CDKAL1	18.4817	19.0588	16.8236	12.0507	11.6294	8.50934
chr13	4737527	4744662	cortex.junction_circ_010417	17	-	16	7135	4	5	5	0	1	2	0.067982	0.187327	0.233506	0	0	0.037044	TBC1D5	18.1939	14.7367	11.8256	10.506	13.4376	13.5536
chr6	147612967	147657973	cortex.junction_circ_002852	17	+	15	45006	3	6	1	3	2	2	0.0509865	0.224793	0	0.112651	0.0412138	0.037044	ZFYVE9	11.4371	15.638	10.1815	11.3462	17.029	16.4551
chr17	49169025	49171103	cortex.junction_circ_005545	17	+	16	2078	2	5	6	1	2	1	0.033991	0.187327	0.280208	0	0.0412138	0	TOP1	16.8232	14.1608	7.26364	11.4555	13.0187	11.3307
chr11	266571	267124	cortex.junction_circ_006590	17	-	16	553	9	2	5	0	0	1	0.152959	0.074931	0.233506	0	0	0	XPO4	16.5161	13.002	9.31016	5.60048	4.91765	6.36372
chr2	132404784	132435460	cortex.junction_circ_014756	17	+	15	30676	5	5	3	2	0	2	0.0849775	0.187327	0.140104	0.075101	0	0.037044	CSNK1G3	14.2536	16.089	14.7401	13.7629	13.4816	11.75
chr16	24967930	24994149	cortex.junction_circ_018787	17	-	17	26219	3	2	1	1	6	4	0.0509865	0.074931	0	0	0.123641	0.0740881	LIFR	11.0118	5.85953	6.47398	9.07609	15.5097	13.899
chr8	33494965	33495808	cortex.junction_circ_008145	17	-	15	843	6	4	3	2	2	0	0.101973	0.149862	0.140104	0.075101	0.0412138	0	NSUN7	8.64649	13.6225	6.81322	15.3641	5.91569	2.28517
chr9	40746630	40763532	cortex.junction_circ_005060	17	-	17	16902	4	6	0	3	0	2	0.067982	0.224793	0	0.112651	0	0.037044	ATM	12.9813	14.7508	11.7727	10.9297	10.9557	11.1721
chr9	13674797	13681977	cortex.junction_circ_027656	17	-	9	7180	0	0	12	0	4	1	0	0	0.560415	0	0.0824276	0	INTS4	12.7788	13.5741	9.1201	7.595	7.53041	5.2193
chr12	58063003	58064595	cortex.junction_circ_011221	17	+	14	1592	10	5	0	2	0	0	0.169955	0.187327	0	0.075101	0	0	SCO1	12.1257	9.82931	6.39025	6.01413	6.79851	4.68825
chr15	129615578	129639319	cortex.junction_circ_017286	17	-	14	23741	9	8	0	0	0	0	0.152959	0.299724	0	0	0	0	BARD1	11.4743	9.65597	2.33446	2.19978	1.58388	0.348285
chr1	265189346	265197520	cortex.junction_circ_004984	17	+	14	8174	11	1	2	0	2	1	0.18695	0	0.0934025	0	0.0412138	0	MELK	10.0053	6.66145	1.71702	0.963696	0.751154	0.27668
chr12	51824668	51827837	cortex.junction_circ_016859	17	-	17	3169	3	7	5	0	0	1	0.0509865	0.262258	0.233506	0	0	0	C17orf85	9.46076	7.25556	5.4751	4.20088	5.91109	3.42569
chr4	16999381	17077103	cortex.junction_circ_002134	17	+	13	77722	4	5	0	3	0	3	0.067982	0.187327	0	0.112651	0	0.0555661	ENSSSCG00000005987	9.31213	8.34543	4.93822	4.94537	4.74475	4.51293
chr8	109416256	109421638	cortex.junction_circ_000435	17	+	16	5382	2	5	3	3	0	3	0.033991	0.187327	0.140104	0.112651	0	0.0555661	BBS7	6.66963	7.7984	6.67213	8.13235	8.81403	8.66289
chr1	36705594	36712852	cortex.junction_circ_002429	17	-	17	7258	1	8	4	2	0	0	0	0.299724	0.186805	0.075101	0	0	L3MBTL3	8.41363	4.18265	4.4643	3.23714	3.02779	3.58216
chr1	173618717	173635777	cortex.junction_circ_025001	17	+	13	17060	3	3	0	0	2	9	0.0509865	0.112396	0	0	0.0412138	0.166698	CDH7	5.31129	6.2439	5.70847	5.17113	6.44796	8.26313
chr15	152173931	152175079	cortex.junction_circ_005209	17	-	14	1148	4	4	6	1	2	0	0.067982	0.149862	0.280208	0	0.0412138	0	ENSSSCG00000023854	1.54693	5.42696	3.5258	0.57798	2.12838	0.985203
chr1	299554716	299577014	cortex.junction_circ_007481	17	-	17	22298	0	6	1	3	5	2	0	0.224793	0	0.112651	0.103034	0.037044	SCAI	1.55245	4.35041	3.5989	4.37001	4.39953	5.00208
chr8	85952804	85981573	cortex.junction_circ_017081	17	-	17	28769	10	0	0	1	2	4	0.169955	0	0	0	0.0412138	0.0740881	ARHGAP10	4.90311	0.916003	0.71878	1.25824	0.931791	0.726144
chr5	90584372	90622092	cortex.junction_circ_008741	17	-	16	37720	3	6	1	3	0	4	0.0509865	0.224793	0	0.112651	0	0.0740881	ENSSSCG00000019068	0	0	0	0	0	0
chr6	105317506	105328769	cortex.junction_circ_020880	16	-	14	11263	2	5	4	1	0	0	0.033991	0.187327	0.186805	0	0	0	CDH2	444.571	821.355	170.499	208.392	88.6245	132.384
chr2	147048492	147054323	cortex.junction_circ_009875	16	+	14	5831	4	2	5	4	0	0	0.067982	0.074931	0.233506	0.150202	0	0	MATR3	280.216	516.854	269.825	204.542	226.032	205.471
chr4	102444967	102449406	cortex.junction_circ_027592	16	+	13	4439	0	3	3	2	4	4	0	0.112396	0.140104	0.075101	0.0824276	0.0740881	CCT3	234.618	230.311	116.673	82.0568	84.4817	64.8211
chr7	130879956	130883781	cortex.junction_circ_003798	16	-	14	3825	2	1	4	4	5	0	0.033991	0	0.186805	0.150202	0.103034	0	ENSSSCG00000002547	64.2003	173.833	133.84	117.261	184.947	151.541
chr1	110525007	110561827	cortex.junction_circ_009230	16	+	15	36820	2	4	1	1	4	4	0.033991	0.149862	0	0	0.0824276	0.0740881	SMAD4	111.362	183.375	90.5232	51.3186	48.9835	35.3242
chr8	71481617	71486789	cortex.junction_circ_012012	16	+	14	5172	4	3	0	7	0	1	0.067982	0.112396	0	0.262853	0	0	RUFY3	37.8407	138.961	95.4563	101.837	114.005	102.427
chr1	115163044	115173093	cortex.junction_circ_006267	16	-	15	10049	1	4	5	2	0	4	0	0.149862	0.233506	0.075101	0	0.0740881	TCF4	29.6081	133.921	70.9251	67.3577	48.3196	53.9588
chr9	50848479	50856753	cortex.junction_circ_020499	16	+	14	8274	6	6	1	2	1	0	0.101973	0.224793	0	0.075101	0	0	IFT46	72.4639	116.824	53.0178	57.6448	26.2156	19.9352
chr1	142633279	142635716	cortex.junction_circ_021708	16	-	16	2437	5	1	3	2	2	3	0.0849775	0	0.140104	0.075101	0.0412138	0.0555661	GRP-58	98.3888	29.8181	20.6008	56.6969	56.0234	45.1692
chr6	99514654	99547687	cortex.junction_circ_008714	16	-	14	33033	2	2	4	0	3	5	0.033991	0.074931	0.186805	0	0.0618207	0.0926101	MIB1	80.8256	88.3769	32.6212	43.1571	54.0274	48.4131
chr5	23680115	23684128	cortex.junction_circ_027753	16	-	13	4013	5	7	0	1	3	0	0.0849775	0.262258	0	0	0.0618207	0	PTGES3	59.0978	87.7509	85.8527	51.3138	56.2974	40.8709
chr8	38268275	38276480	cortex.junction_circ_003210	16	-	14	8205	0	0	6	2	4	4	0	0	0.280208	0.075101	0.0824276	0.0740881	GABRA2	2.43439	31.328	28.4809	35.1838	81.529	73.8222
chr6	85033032	85037351	cortex.junction_circ_010938	16	-	13	4319	4	3	3	2	3	1	0.067982	0.112396	0.140104	0.075101	0.0618207	0	ZMYM4	20.7734	66.8732	77.5256	24.629	25.6364	20.6298
chr9	108521417	108524946	cortex.junction_circ_022397	16	+	16	3529	1	1	4	7	0	2	0	0	0.186805	0.262853	0	0.037044	CACNA2D1	11.8163	21.8707	30.1843	38.915	62.3314	77.2315
chr17	59438247	59456350	cortex.junction_circ_002861	16	-	16	18103	1	5	4	0	5	1	0	0.187327	0.186805	0	0.103034	0	ATP9A	17.6058	69.8228	69.1977	57.1509	71.3337	66.3683
chr9	12986703	12991251	cortex.junction_circ_025386	16	-	16	4548	3	3	5	2	3	0	0.0509865	0.112396	0.233506	0.075101	0.0618207	0	PAK1	23.9595	32.0342	25.6442	23.9886	59.8952	69.0615
chr5	62781598	62827016	cortex.junction_circ_026816	16	-	15	45418	2	1	0	0	1	12	0.033991	0	0	0	0	0.222264	ENSSSCG00000030611	68.7112	15.8706	21.6121	16.6645	31.3701	17.0568
chr1	2808656	2814551	cortex.junction_circ_016452	16	-	14	5895	5	11	0	0	0	0	0.0849775	0.41212	0	0	0	0	MLLT4	23.3792	68.2356	28.5192	14.6549	14.349	12.2149
chr8	118376129	118385149	cortex.junction_circ_022500	16	-	16	9020	4	7	4	1	0	0	0.067982	0.262258	0.186805	0	0	0	AP1AR	24.5368	66.389	64.571	28.6362	27.1256	25.4678
chr16	54816612	54825696	cortex.junction_circ_013452	16	-	15	9084	7	0	2	4	3	0	0.118968	0	0.0934025	0.150202	0.0618207	0	CPEB4	17.0786	45.406	30.4735	50.8681	57.7077	60.0922
chr9	29830957	29837338	cortex.junction_circ_016236	16	+	14	6381	3	5	2	2	3	1	0.0509865	0.187327	0.0934025	0.075101	0.0618207	0	MED17	26.4768	54.5569	27.3452	16.1403	13.1207	12.9106
chr2	98306663	98326796	cortex.junction_circ_030389	16	-	13	20133	4	8	3	0	0	1	0.067982	0.299724	0.140104	0	0	0	TMEM161B	13.4338	51.2006	48.2103	20.3387	13.972	10.4476
chr1	86364307	86364519	cortex.junction_circ_020782	16	-	14	212	1	0	3	10	0	0	0	0	0.140104	0.375505	0	0	GTF3C6	32.363	48.0049	20.9837	18.1795	15.5219	10.3232
chr15	34820827	34832166	cortex.junction_circ_016999	16	+	15	11339	5	7	3	0	0	0	0.0849775	0.262258	0.140104	0	0	0	ENSSSCG00000027791,ENSSSCG00000028011	27.5606	43.1315	24.7158	25.459	27.8953	26.7287
chr1	188418092	188423148	cortex.junction_circ_008980	16	+	16	5056	1	1	6	4	0	3	0	0	0.280208	0.150202	0	0.0555661	TRAPPC6B	19.1214	24.5956	34.2448	24.6587	42.2449	36.7124
chr13	167103117	167103460	cortex.junction_circ_029379	16	+	14	343	1	0	5	0	0	3	0	0	0.233506	0	0	0.0555661	SENP7	18.7723	40.543	37.7349	24.4586	26.3198	22.8453
chr9	112333150	112335291	cortex.junction_circ_020642	16	+	15	2141	0	0	5	8	0	0	0	0	0.233506	0.300404	0	0	-	2.29063	32.6428	39.075	19.9303	20.9127	22.9481
chr5	92100110	92101281	cortex.junction_circ_016545	16	-	15	1171	3	2	8	1	2	0	0.0509865	0.074931	0.37361	0	0.0412138	0	METAP2	38.8241	29.6541	17.8192	15.8254	16.5029	13.682
chr3	120260141	120296994	cortex.junction_circ_017814	16	+	14	36853	2	6	4	3	0	1	0.033991	0.224793	0.186805	0.112651	0	0	DTNB,ENSSSCG00000027338	18.3046	35.6057	38.0739	24.5509	22.1485	20.9736
chr11	86192189	86192510	cortex.junction_circ_005895	16	+	16	321	3	5	4	2	1	1	0.0509865	0.187327	0.186805	0.075101	0	0	PCID2	33.9709	36.6691	28.2756	12.9312	16.9458	12.3552
chr17	43037336	43053075	cortex.junction_circ_025932	16	+	16	15739	4	3	3	0	4	2	0.067982	0.112396	0.140104	0	0.0824276	0.037044	ITCH	29.8388	35.1849	25.1801	17.0257	20.7369	17.5334
chr15	19253544	19263276	cortex.junction_circ_016299	16	-	15	9732	2	0	7	0	5	2	0.033991	0	0.326909	0	0.103034	0.037044	RAB3GAP1	22.7903	35.0214	21.3888	22.2654	28.9403	27.5831
chr13	210042275	210050422	cortex.junction_circ_016838	16	+	14	8147	3	3	5	1	1	3	0.0509865	0.112396	0.233506	0	0	0.0555661	MORC3	17.2162	34.5431	34.8909	15.3437	15.3909	12.7569
chr10	33646092	33649475	cortex.junction_circ_008146	16	+	12	3383	3	7	3	2	0	0	0.0509865	0.262258	0.140104	0.075101	0	0	ENSSSCG00000010957	6.32468	11.2132	13.6488	20.4834	21.7934	31.4261
chr2	91601751	91654443	cortex.junction_circ_018755	16	+	15	52692	0	0	7	1	7	1	0	0	0.326909	0	0.144248	0	RASGRF2	0.157848	0.580156	9.81012	14.7499	29.9309	28.4075
chr5	108324010	108347758	cortex.junction_circ_014342	16	+	15	23748	2	2	8	0	2	2	0.033991	0.074931	0.37361	0	0.0412138	0.037044	ENSSSCG00000000953	2.14376	8.94804	8.86235	13.2545	27.1453	25.8175
chr11	77670581	77677224	cortex.junction_circ_023242	16	-	14	6643	0	2	6	3	0	2	0	0.074931	0.280208	0.112651	0	0.037044	FGF14	2.53	17.6215	17.6601	21.611	27.1023	22.5984
chr3	92448985	92450888	cortex.junction_circ_003054	16	+	13	1903	2	2	6	1	2	3	0.033991	0.074931	0.280208	0	0.0412138	0.0555661	PSME4	23.2218	22.1809	18.4539	11.6687	13.5318	10.8352
chr18	15001028	15034759	cortex.junction_circ_003888	16	-	14	33731	1	3	7	3	2	0	0	0.112396	0.326909	0.112651	0.0412138	0	AGBL3	11.4268	20.7005	23.179	16.9923	17.9023	9.93141
chr10	35240928	35263088	cortex.junction_circ_016808	16	+	13	22160	4	4	3	1	1	3	0.067982	0.149862	0.140104	0	0	0.0555661	GKAP1	15.1788	17.0012	22.5211	6.59262	7.25889	7.60783
chr14	55819181	55869595	cortex.junction_circ_025564	16	+	16	50414	1	2	4	2	4	3	0	0.074931	0.186805	0.075101	0.0824276	0.0555661	-	0.646369	7.3845	21.9728	6.79103	13.7478	15.0928
chr1	283798122	283800217	cortex.junction_circ_029924	16	-	14	2095	3	7	4	1	1	0	0.0509865	0.262258	0.186805	0	0	0	ROD1	20.5553	6.96492	6.78821	10.5168	8.09112	4.74367
chr4	106997228	106998758	cortex.junction_circ_021246	16	+	14	1530	6	5	5	0	0	0	0.101973	0.187327	0.233506	0	0	0	POGZ	19.619	17.8753	14.2024	10.6518	8.08157	7.35309
chr13	28307593	28315215	cortex.junction_circ_003922	16	-	13	7622	7	4	3	2	0	0	0.118968	0.149862	0.140104	0.075101	0	0	ENSSSCG00000024220,ENSSSCG00000025857,ENSSSCG00000025961,ENSSSCG00000026128,ENSSSCG00000027781	13.8344	13.5463	9.60139	17.9378	6.25704	5.72219
chr2	142522061	142535381	cortex.junction_circ_029755	16	+	14	13320	3	5	0	3	3	2	0.0509865	0.187327	0	0.112651	0.0618207	0.037044	SAR1B	16.8053	17.6761	11.9913	11.5866	16.6373	13.6027
chr9	61508895	61565044	cortex.junction_circ_015945	16	+	15	56149	3	1	3	1	7	1	0.0509865	0	0.140104	0	0.144248	0	ETS1	17.229	4.37311	3.57524	5.89222	5.69204	4.53183
chr17	49153502	49171103	cortex.junction_circ_018322	16	+	15	17601	3	2	3	4	0	2	0.0509865	0.074931	0.140104	0.150202	0	0.037044	TOP1	16.8232	14.1608	7.26364	11.4555	13.0187	11.3307
chr4	2602891	2631285	cortex.junction_circ_011388	16	+	15	28394	0	6	3	3	0	2	0	0.224793	0.140104	0.112651	0	0.037044	TRAPPC9	9.73096	13.6027	11.5701	10.1961	16.5929	14.689
chr14	77596506	77603313	cortex.junction_circ_026030	16	-	15	6807	5	3	4	2	1	1	0.0849775	0.112396	0.186805	0.075101	0	0	RUFY2	7.03018	14.7853	13.08	11.8435	15.4356	15.9567
chr5	35894044	35899452	cortex.junction_circ_011858	16	+	10	5408	4	4	6	1	1	0	0.067982	0.149862	0.280208	0	0	0	MDM2	15.0898	15.8141	11.8036	14.5175	10.0787	7.7916
chr18	9569858	9622572	cortex.junction_circ_006011	16	+	12	52714	1	6	2	0	7	0	0	0.224793	0.0934025	0	0.144248	0	BRAF	9.36735	15.7406	11.4961	13.9995	15.0254	15.7989
chr14	114891765	114898881	cortex.junction_circ_007762	16	-	14	7116	1	1	4	2	4	4	0	0	0.186805	0.075101	0.0824276	0.0740881	FRA10AC1	12.5943	15.3877	11.2158	11.0573	7.33893	6.05415
chr3	122008498	122020038	cortex.junction_circ_028021	16	+	14	11540	1	5	1	2	3	4	0	0.187327	0	0.075101	0.0618207	0.0740881	ENSSSCG00000008591	7.68147	13.5056	13.623	5.9969	4.38815	4.205
chr1	265189346	265213158	cortex.junction_circ_030691	16	+	16	23812	11	1	3	1	0	0	0.18695	0	0.140104	0	0	0	MELK	10.0053	6.66145	1.71702	0.963696	0.751154	0.27668
chr7	53408459	53478403	cortex.junction_circ_007180	16	-	16	69944	3	4	2	0	7	0	0.0509865	0.149862	0.0934025	0	0.144248	0	ENSSSCG00000022711	7.56052	6.13254	4.20123	4.64554	8.65345	6.20627
chr14	10633684	10635146	cortex.junction_circ_019780	16	-	14	1462	3	3	4	0	5	1	0.0509865	0.112396	0.186805	0	0.103034	0	ENSSSCG00000025746	6.6431	5.45721	5.40512	0.654879	1.06548	0.364311
chr1	311343238	311347236	cortex.junction_circ_019346	16	-	14	3998	2	4	4	3	0	1	0.033991	0.149862	0.186805	0.112651	0	0	ENSSSCG00000028791	4.18841	4.46273	1.82882	6.49921	2.82567	3.69901
chr1	143955136	143971028	cortex.junction_circ_006983	16	-	16	15892	4	2	0	3	0	3	0.067982	0.074931	0	0.112651	0	0.0555661	GANC	4.04528	3.88897	4.18718	6.39286	4.17139	6.01633
chr6	9691061	9695218	cortex.junction_circ_026900	16	+	16	4157	4	4	3	1	0	4	0.067982	0.149862	0.140104	0	0	0.0740881	WWOX	6.37168	1.84476	3.02127	1.84805	3.69095	3.39202
chrX	16343605	16355173	cortex.junction_circ_018356	16	+	15	11568	2	2	5	3	0	2	0.033991	0.074931	0.233506	0.112651	0	0.037044	PPEF1	4.15548	3.52663	2.5731	4.08359	6.19933	4.08887
chr7	119245300	119264520	cortex.junction_circ_020652	16	-	16	19220	2	0	10	1	3	0	0.033991	0	0.467013	0	0.0618207	0	ENSSSCG00000024377	0.511633	1.21058	1.01449	1.27742	3.07174	0.694101
chr10	18101699	18140410	cortex.junction_circ_001162	15	+	13	38711	1	3	4	3	1	3	0	0.112396	0.186805	0.112651	0	0.0555661	AKT3	51.988	235.045	140.516	130.906	166.803	162.804
chr1	141982454	141989824	cortex.junction_circ_029435	15	+	14	7370	1	5	7	1	0	1	0	0.187327	0.326909	0	0	0	CASC4,ENSSSCG00000028089,ENSSSCG00000030483	196.342	173.749	89.5846	84.1663	98.7702	73.2656
chr1	202612263	202619041	cortex.junction_circ_009920	15	+	13	6778	1	2	4	3	0	4	0	0.074931	0.186805	0.112651	0	0.0740881	PSMC6	128.943	131.4	102.055	57.1193	83.7003	55.5392
chr15	86614284	86671532	cortex.junction_circ_010664	15	-	14	57248	5	1	4	4	0	1	0.0849775	0	0.186805	0.150202	0	0	TLK1	36.8165	67.7611	124.945	41.5952	46.2141	34.9558
chr15	36264243	36347101	cortex.junction_circ_006265	15	+	15	82858	1	8	0	0	6	0	0	0.299724	0	0	0.123641	0	PTPN4	14.792	120.576	46.5652	23.7119	23.2357	23.6537
chr11	5189666	5233354	cortex.junction_circ_018345	15	+	15	43688	0	4	8	1	1	1	0	0.149862	0.37361	0	0	0	PAN3	26.1577	54.2516	102.996	30.1516	24.373	19.622
chr11	5263854	5288837	cortex.junction_circ_021153	15	+	12	24983	2	4	2	4	0	2	0.033991	0.149862	0.0934025	0.150202	0	0.037044	PAN3	26.1577	54.2516	102.996	30.1516	24.373	19.622
chr13	79310755	79327641	cortex.junction_circ_010266	15	-	15	16886	1	1	3	3	0	5	0	0	0.140104	0.112651	0	0.0926101	RPN1	97.0849	70.6964	38.4104	41.5608	46.8823	40.5708
chr6	79809423	79874911	cortex.junction_circ_003079	15	+	13	65488	2	2	6	1	4	0	0.033991	0.074931	0.280208	0	0.0824276	0	ENSSSCG00000026263,EPB41	92.5761	41.7586	23.5614	12.4659	11.4751	5.52334
chr15	111901621	111910889	cortex.junction_circ_027661	15	+	12	9268	1	10	2	1	1	0	0	0.374655	0.0934025	0	0	0	ENSSSCG00000016073	25.8666	88.6015	42.282	34.9177	38.1081	31.5072
chr1	4635855	4658081	cortex.junction_circ_021426	15	+	14	22226	2	2	6	0	4	1	0.033991	0.074931	0.280208	0	0.0824276	0	ENSSSCG00000029213,PDE10A	15.5246	36.0449	34.8632	13.1207	77.6941	10.0862
chr17	53883430	53897046	cortex.junction_circ_003676	15	-	12	13616	4	7	1	3	0	0	0.067982	0.262258	0	0.112651	0	0	NCOA5	39.5364	57.4215	27.903	15.5302	14.1574	11.9384
chr2	50800151	50805720	cortex.junction_circ_004766	15	-	15	5569	2	2	5	1	3	2	0.033991	0.074931	0.233506	0	0.0618207	0.037044	ENSSSCG00000013402	26.9601	57.1948	30.7619	22.1109	17.1275	13.9958
chr15	61682877	61690094	cortex.junction_circ_001915	15	+	14	7217	5	0	7	0	1	2	0.0849775	0	0.326909	0	0	0.037044	PPP2CA	23.8848	38.2529	37.9392	51.8208	57.1826	50.994
chr10	56118391	56118632	cortex.junction_circ_008577	15	+	14	241	1	6	5	2	0	1	0	0.224793	0.233506	0.075101	0	0	ARHGAP21	21.9953	56.4947	34.2027	24.646	38.9527	30.1553
chr2	97459166	97463270	cortex.junction_circ_029535	15	+	13	4104	1	4	9	0	1	0	0	0.149862	0.420311	0	0	0	RASA1	31.0693	47.5322	28.6219	25.2523	23.1359	26.9774
chr2	89865396	89904283	cortex.junction_circ_002172	15	-	14	38887	0	1	4	4	4	2	0	0	0.186805	0.150202	0.0824276	0.037044	HOMER1	10.5585	12.7172	11.3372	16.764	46.8967	45.4526
chr9	129708160	129724374	cortex.junction_circ_012099	15	-	15	16214	7	1	2	1	2	2	0.118968	0	0.0934025	0	0.0412138	0.037044	ENSSSCG00000015509	26.761	42.6631	43.1309	23.3582	21.5093	17.0036
chr3	50743337	50745713	cortex.junction_circ_004661	15	-	14	2376	0	2	9	0	0	2	0	0.074931	0.420311	0	0	0.037044	ST6GAL2	17.4106	41.4292	25.2071	20.9762	33.641	25.5272
chr2	30477464	30491902	cortex.junction_circ_001868	15	-	15	14438	4	6	1	2	0	2	0.067982	0.224793	0	0.075101	0	0.037044	QSER1	27.5474	39.7975	14.7017	18.8412	14.1202	11.1095
chr7	31960183	31967076	cortex.junction_circ_024468	15	-	13	6893	1	3	6	1	4	0	0	0.112396	0.280208	0	0.0824276	0	KHDRBS2	1.91264	39.2695	12.8064	10.3447	5.51613	8.22499
chr5	92098434	92101281	cortex.junction_circ_030342	15	-	14	2847	2	6	2	2	0	2	0.033991	0.224793	0.0934025	0.075101	0	0.037044	METAP2	38.8241	29.6541	17.8192	15.8254	16.5029	13.682
chr4	43558504	43572379	cortex.junction_circ_015324	15	+	12	13875	0	7	7	1	0	0	0	0.262258	0.326909	0	0	0	PTDSS1	23.5411	38.2209	25.5931	21.3902	24.114	19.4903
chr3	120260141	120311693	cortex.junction_circ_006926	15	+	15	51552	0	5	2	0	5	3	0	0.187327	0.0934025	0	0.103034	0.0555661	DTNB,ENSSSCG00000027338	18.3046	35.6057	38.0739	24.5509	22.1485	20.9736
chr15	122439222	122461484	cortex.junction_circ_017981	15	-	13	22262	1	7	3	0	4	0	0	0.262258	0.140104	0	0.0824276	0	CCNYL1	36.0061	27.5557	18.8501	18.3333	28.0079	18.1425
chr9	140014052	140018950	cortex.junction_circ_005050	15	+	14	4898	2	3	5	0	0	3	0.033991	0.112396	0.233506	0	0	0.0555661	TPR	35.1643	33.1384	12.3341	18.7287	19.4019	17.54
chr8	146890663	146941701	cortex.junction_circ_020903	15	+	15	51038	10	2	1	2	0	0	0.169955	0.074931	0	0.075101	0	0	ANTXR2	34.7193	30.1326	24.6691	10.4194	6.81089	7.47858
chr6	92078906	92111445	cortex.junction_circ_024743	15	-	15	32539	1	1	7	1	0	3	0	0	0.326909	0	0	0.0555661	ANKRD12	12.4747	34.6537	34.4023	24.419	22.7592	23.0763
chr3	134703414	134711682	cortex.junction_circ_026381	15	+	15	8268	0	4	2	1	5	3	0	0.149862	0.0934025	0	0.103034	0.0555661	NOL10	34.2722	25.5614	12.6799	13.4053	12.2618	10.0435
chr12	16845380	16852434	cortex.junction_circ_027262	15	+	12	7054	2	4	5	0	4	0	0.033991	0.149862	0.233506	0	0.0824276	0	CDC27	29.6738	32.9176	16.8943	17.6682	21.2077	16.8417
chr6	156268224	156274548	cortex.junction_circ_003695	15	-	14	6324	2	5	5	0	3	0	0.033991	0.187327	0.233506	0	0.0618207	0	CCDC30	10.1148	29.998	16.2343	12.455	11.2204	8.87651
chr6	57239930	57244482	cortex.junction_circ_024009	15	+	11	4552	1	2	8	1	1	2	0	0.074931	0.37361	0	0	0.037044	-	17.4783	29.2384	19.2218	14.8265	16.3325	14.2583
chr6	118035374	118048164	cortex.junction_circ_006195	15	+	15	12790	2	6	4	0	2	1	0.033991	0.224793	0.186805	0	0.0412138	0	PIK3C3	21.7988	28.9837	13.6164	15.2547	16.5707	16.4246
chr3	101033373	101079220	cortex.junction_circ_007820	15	+	13	45847	3	9	0	2	1	0	0.0509865	0.337189	0	0.075101	0	0	SRBD1	27.1621	27.8426	12.9097	10.5777	8.31773	6.23041
chr9	19264984	19300140	cortex.junction_circ_007269	15	+	13	35156	2	3	4	3	0	3	0.033991	0.112396	0.186805	0.112651	0	0.0555661	CCDC90B	27.3112	26.5326	16.3905	18.9943	19.4165	14.651
chr3	128253443	128263914	cortex.junction_circ_006538	15	+	14	10471	2	2	3	0	7	1	0.033991	0.074931	0.140104	0	0.144248	0	SMC6	26.7768	17.4602	10.0179	9.87868	7.82343	6.70689
chr10	51173271	51178288	cortex.junction_circ_020942	15	+	14	5017	7	3	5	0	0	0	0.118968	0.112396	0.233506	0	0	0	FAM171A1	24.252	25.6298	13.0492	11.8021	19.1154	16.4643
chr9	102039235	102050715	cortex.junction_circ_026427	15	-	14	11480	0	2	1	0	0	1	0	0.074931	0	0	0	0	SLC25A40	25.3672	20.1695	12.7518	19.6493	16.584	12.5598
chr14	52830737	52871390	cortex.junction_circ_029886	15	+	14	40653	2	4	2	3	1	3	0.033991	0.149862	0.0934025	0.112651	0	0.0555661	ENSSSCG00000010053	18.8356	24.4937	9.73556	7.92584	8.10668	6.5493
chr6	132124984	132173603	cortex.junction_circ_007013	15	+	15	48619	3	2	4	0	3	3	0.0509865	0.074931	0.186805	0	0.0618207	0.0555661	ANKRD13C	12.7046	23.0982	19.7104	18.6806	22.4982	20.7612
chr10	17369642	17375485	cortex.junction_circ_010280	15	+	12	5843	4	2	2	1	5	1	0.067982	0.074931	0.0934025	0	0.103034	0	AHCTF1	21.5893	15.645	8.20417	9.08762	10.4831	9.67535
chr1	283810272	283841933	cortex.junction_circ_027950	15	-	14	31661	3	1	3	3	1	4	0.0509865	0	0.140104	0.112651	0	0.0740881	ROD1	20.5553	6.96492	6.78821	10.5168	8.09112	4.74367
chr2	90967314	90977647	cortex.junction_circ_001003	15	+	12	10333	4	4	7	0	0	0	0.067982	0.149862	0.326909	0	0	0	FAM151B	19.9204	16.3531	7.81322	11.3749	13.9034	8.0609
chr8	120759222	120760088	cortex.junction_circ_021976	15	-	14	866	7	1	3	2	0	2	0.118968	0	0.140104	0.075101	0	0.037044	SEC24B	15.6738	18.1525	19.7738	14.2128	13.8111	12.7816
chr13	90953147	90955192	cortex.junction_circ_015195	15	-	13	2045	7	1	7	0	0	0	0.118968	0	0.326909	0	0	0	XRN1	18.3126	19.2079	16.7438	13.7041	14.8724	10.493
chr14	113218103	113241733	cortex.junction_circ_023361	15	-	13	23630	0	2	2	3	2	6	0	0.074931	0.0934025	0.112651	0.0412138	0.111132	CPEB3	2.3572	6.79985	8.23201	10.7737	16.4433	17.5705
chr14	113299284	113310103	cortex.junction_circ_001116	15	-	11	10819	2	3	5	1	3	1	0.033991	0.112396	0.233506	0	0.0618207	0	CPEB3	2.3572	6.79985	8.23201	10.7737	16.4433	17.5705
chr11	5454620	5455362	cortex.junction_circ_000182	15	-	14	742	3	4	1	0	4	3	0.0509865	0.149862	0	0	0.0824276	0.0555661	FLT1	3.25603	3.69143	1.24615	7.81024	15.1829	14.3232
chr1	49510302	49517462	cortex.junction_circ_008597	15	-	15	7160	1	2	10	1	0	1	0	0.074931	0.467013	0	0	0	NUS1	12.1871	14.9186	10.3274	12.6062	14.9644	11.7651
chr1	30747600	30804116	cortex.junction_circ_021088	15	+	13	56516	1	1	0	8	2	3	0	0	0	0.300404	0.0412138	0.0555661	PEX7	14.9195	12.1171	3.59684	6.45068	6.13421	4.62513
chr15	112138367	112148920	cortex.junction_circ_015429	15	-	14	10553	5	3	4	1	1	1	0.0849775	0.112396	0.186805	0	0	0	ENSSSCG00000016074	5.67463	14.3733	8.40944	7.78604	5.68678	4.74544
chr7	128880004	128887774	cortex.junction_circ_004716	15	-	14	7770	3	5	4	0	0	3	0.0509865	0.187327	0.186805	0	0	0.0555661	CDC42BPB	13.4896	12.3967	10.2588	13.8927	11.2855	12.1816
chr2	100776460	100776726	cortex.junction_circ_002254	15	-	13	266	1	1	3	2	7	1	0	0	0.140104	0.075101	0.144248	0	LYSMD3	12.1015	8.64766	7.22589	10.649	8.81005	9.22061
chr9	51522098	51524042	cortex.junction_circ_027872	15	+	14	1944	7	1	2	0	5	0	0.118968	0	0.0934025	0	0.103034	0	MCAM	12.0579	7.66732	2.50942	4.2817	9.53345	7.5602
chr8	58299513	58305568	cortex.junction_circ_017678	15	-	15	6055	4	1	3	6	1	0	0.067982	0	0.140104	0.225303	0	0	CEP135	12.006	11.6706	5.89034	7.93218	4.59875	3.73085
chr11	84950636	84965034	cortex.junction_circ_030382	15	+	13	14398	1	3	2	1	6	2	0	0.112396	0.0934025	0	0.123641	0.037044	ENSSSCG00000009551	7.34017	11.5379	6.83726	4.78794	6.27237	5.06235
chr10	76594069	76639629	cortex.junction_circ_016599	15	-	14	45560	2	0	2	3	4	4	0.033991	0	0.0934025	0.112651	0.0824276	0.0740881	ENSSSCG00000012282	5.7083	7.82376	11.2669	8.09406	4.43405	4.46608
chr4	108045618	108047358	cortex.junction_circ_027757	15	-	15	1740	2	4	2	3	0	3	0.033991	0.149862	0.0934025	0.112651	0	0.0555661	PRPF3	10.8719	8.4107	3.36969	2.96612	2.35613	2.12384
chr7	33109625	33113564	cortex.junction_circ_023077	15	+	13	3939	1	7	4	2	0	1	0	0.262258	0.186805	0.075101	0	0	RAB23	6.31087	5.98422	3.32923	5.78704	5.66571	8.36435
chr8	88019042	88039934	cortex.junction_circ_009523	15	+	15	20892	2	4	1	4	3	1	0.033991	0.149862	0	0.150202	0.0618207	0	ZNF827	4.33349	7.74534	5.26676	2.65269	3.92271	3.66065
chr4	143313442	143314129	cortex.junction_circ_006776	15	-	10	687	7	7	0	0	0	0	0.118968	0.262258	0	0	0	0	SYDE2	7.64856	6.50463	2.0245	4.52922	3.19451	2.87585
chr10	53682210	53743854	cortex.junction_circ_010956	15	+	14	61644	3	2	0	0	5	5	0.0509865	0.074931	0	0	0.103034	0.0926101	MKX	2.16269	1.19914	6.94943	7.39414	7.33545	6.33828
chr1	311287303	311347236	cortex.junction_circ_003188	15	-	13	59933	9	2	1	0	0	3	0.152959	0.074931	0	0	0	0.0555661	ENSSSCG00000028791	4.18841	4.46273	1.82882	6.49921	2.82567	3.69901
chr14	99797622	99800728	cortex.junction_circ_011256	15	-	12	3106	0	1	3	1	6	4	0	0	0.140104	0	0.123641	0.0740881	-	0.511901	3.20892	2.36157	3.7409	5.56454	3.71176
chrX	7258914	7271328	cortex.junction_circ_005540	15	+	12	12414	0	2	7	4	0	2	0	0.074931	0.326909	0.150202	0	0.037044	WWC3	5.31057	3.62137	4.17308	4.18872	5.37365	5.36403
chr17	42172957	42200711	cortex.junction_circ_002311	15	-	15	27754	0	1	4	5	0	4	0	0	0.186805	0.187752	0	0.0740881	ENSSSCG00000021769	0.97719	2.46679	0.789509	0.930743	1.13285	0.923561
chr15	79516523	79517442	cortex.junction_circ_026279	15	-	12	919	0	0	12	1	2	0	0	0	0.560415	0	0.0412138	0	ENSSSCG00000025598	2.45912	0.689156	0.52424	2.36275	1.79512	1.57966
chr13	3656431	3725467	cortex.junction_circ_016794	15	+	15	69036	7	0	0	0	3	5	0.118968	0	0	0	0.0618207	0.0926101	ENSSSCG00000011198	2.07112	0.358318	0.753507	0.786771	1.02283	1.31993
chr4	102444967	102447488	cortex.junction_circ_029163	14	+	12	2521	4	6	2	0	0	2	0.067982	0.224793	0.0934025	0	0	0.037044	CCT3	234.618	230.311	116.673	82.0568	84.4817	64.8211
chr2	98823914	98833387	cortex.junction_circ_028301	14	-	13	9473	0	2	3	4	0	4	0	0.074931	0.140104	0.150202	0	0.0740881	MEF2C	18.7692	121.028	208.259	211.147	199.914	0
chr6	99236963	99243627	cortex.junction_circ_022948	14	-	13	6664	2	3	4	1	3	1	0.033991	0.112396	0.186805	0	0.0618207	0	SNRPD1	196.093	126.869	53.762	40.2089	34.039	25.6672
chr13	62918093	62923406	cortex.junction_circ_005030	14	+	12	5313	0	3	8	2	1	0	0	0.112396	0.37361	0.075101	0	0	ENSSSCG00000011524	3.68606	159.22	141.586	121.195	88.0912	94.4337
chr2	138957447	138957772	cortex.junction_circ_007306	14	+	13	325	3	5	5	0	0	0	0.0509865	0.187327	0.233506	0	0	0	CDC42SE2,LYRM7	46.236	83.6411	67.8731	86.8419	123.476	134.944
chr3	117261345	117270385	cortex.junction_circ_022940	14	+	13	9040	6	5	0	2	0	1	0.101973	0.187327	0	0.075101	0	0	PPP1CB	119.992	125.58	80.4639	107.873	131.202	114.276
chr6	125666113	125671201	cortex.junction_circ_000375	14	-	12	5088	1	4	8	0	0	1	0	0.149862	0.37361	0	0	0	FUBP1,NEXN	110.862	116.845	46.0257	38.4694	30.7077	27.3505
chr11	11363632	11385864	cortex.junction_circ_020391	14	+	14	22232	1	3	3	1	3	3	0	0.112396	0.140104	0	0.0618207	0.0555661	ENSSSCG00000009350,ENSSSCG00000020699,ENSSSCG00000021980,ENSSSCG00000029214	15.0256	111.419	81.2733	88.8992	79.7314	83.5197
chr11	11465734	11469561	cortex.junction_circ_001390	14	+	13	3827	0	2	6	4	0	1	0	0.074931	0.280208	0.150202	0	0	ENSSSCG00000009350,ENSSSCG00000020699,ENSSSCG00000021980,ENSSSCG00000029214	15.0256	111.419	81.2733	88.8992	79.7314	83.5197
chr8	41193694	41208316	cortex.junction_circ_003143	14	+	11	14622	3	3	3	0	3	2	0.0509865	0.112396	0.140104	0	0.0618207	0.037044	DCUN1D4	31.1966	75.6081	101.963	24.3798	41.2064	28.9394
chr4	98306907	98307275	cortex.junction_circ_027496	14	-	11	368	2	0	2	0	7	3	0.033991	0	0.0934025	0	0.144248	0.0555661	ATP1A2	1.89571	6.76248	16.5391	34.8236	93.9845	99.5929
chr18	59484561	59562118	cortex.junction_circ_002464	14	-	12	77557	5	3	1	0	3	2	0.0849775	0.112396	0	0	0.0618207	0.037044	ENSSSCG00000016766,ENSSSCG00000016767,ENSSSCG00000020787	37.8821	64.1431	98.3621	34.8151	28.7078	18.7769
chr15	97987251	97991640	cortex.junction_circ_004196	14	-	13	4389	4	2	3	2	2	1	0.067982	0.074931	0.140104	0.075101	0.0412138	0	NCKAP1	48.3132	74.11	44.6311	57.0802	87.9654	89.9659
chr1	4653395	4685558	cortex.junction_circ_020676	14	+	12	32163	0	3	2	0	7	2	0	0.112396	0.0934025	0	0.144248	0.037044	ENSSSCG00000029213,PDE10A	15.5246	36.0449	34.8632	13.1207	77.6941	10.0862
chr15	83526822	83538881	cortex.junction_circ_000474	14	-	13	12059	0	0	6	4	2	2	0	0	0.280208	0.150202	0.0412138	0.037044	ENSSSCG00000022496,ENSSSCG00000023421	29.6676	15.0815	27.1435	75.9752	36.9148	35.7473
chr3	114476156	114478588	cortex.junction_circ_006193	14	+	13	2432	1	3	8	0	1	1	0	0.112396	0.37361	0	0	0	SPAST	24.9143	75.2989	45.7766	22.2548	21.4364	15.1695
chr6	82937670	83019536	cortex.junction_circ_006982	14	-	14	81866	7	2	1	0	3	1	0.118968	0.074931	0	0	0.0618207	0	RBBP4	64.1864	72.4776	34.9043	22.3039	25.2466	20.4027
chr3	103781513	103847787	cortex.junction_circ_021468	14	+	14	66274	4	1	1	1	4	3	0.067982	0	0	0	0.0824276	0.0555661	ENSSSCG00000008464	36.6174	35.715	49.0331	55.4175	60.3031	52.9401
chrX	63380344	63386176	cortex.junction_circ_001095	14	+	12	5832	4	6	3	0	0	1	0.067982	0.224793	0.140104	0	0	0	IGBP1	42.1164	60.0542	30.9486	28.3924	27.4331	21.5233
chr14	132237196	132247290	cortex.junction_circ_004217	14	+	13	10094	7	0	3	3	0	1	0.118968	0	0.140104	0.112651	0	0	SHOC2	31.703	59.0291	52.9424	46.7306	46.8494	38.5844
chr14	117614089	117651080	cortex.junction_circ_000959	14	-	13	36991	1	4	4	0	2	3	0	0.149862	0.186805	0	0.0412138	0.0555661	TM9SF3	57.6491	53.1177	40.9594	55.9281	54.3395	45.4379
chr5	32070349	32071815	cortex.junction_circ_003680	14	+	12	1466	1	2	6	5	0	0	0	0.074931	0.280208	0.187752	0	0	XPOT	55.1545	51.028	31.2348	31.9235	36.8718	31.313
chr3	90576382	90579536	cortex.junction_circ_000940	14	-	12	3154	4	3	2	1	0	3	0.067982	0.112396	0.0934025	0	0	0.0555661	SMEK2	39.0473	50.5614	23.8703	28.716	27.333	22.2047
chr3	72442655	72444077	cortex.junction_circ_028436	14	+	11	1422	6	2	4	0	0	2	0.101973	0.074931	0.186805	0	0	0.037044	TPRKB	47.6673	45.6033	30.7246	15.3361	17.9858	11.3132
chr14	142837281	142857217	cortex.junction_circ_027559	14	-	14	19936	7	3	0	1	3	0	0.118968	0.112396	0	0	0.0618207	0	ATE1	35.1653	46.7231	47.0162	23.885	32.0112	23.8813
chr13	149670464	149685278	cortex.junction_circ_007891	14	+	13	14814	0	3	7	0	4	0	0	0.112396	0.326909	0	0.0824276	0	GSK3B	25.6186	44.7427	23.4648	31.5124	43.1597	42.8172
chr9	129664192	129708229	cortex.junction_circ_018123	14	-	12	44037	0	2	3	1	7	1	0	0.074931	0.140104	0	0.144248	0	ENSSSCG00000015509	26.761	42.6631	43.1309	23.3582	21.5093	17.0036
chr16	365212	379345	cortex.junction_circ_009631	14	-	12	14133	0	5	2	5	0	1	0	0.187327	0.0934025	0.187752	0	0	CTNND2	5.1183	36.6499	22.0269	24.0503	37.1947	42.489
chr3	38637514	38643903	cortex.junction_circ_015039	14	+	14	6389	3	3	4	2	0	0	0.0509865	0.112396	0.186805	0.075101	0	0	GLYR1	37.7755	40.0846	23.7239	25.2938	37.3757	32.6674
chrX	51899828	51908597	cortex.junction_circ_029306	14	-	14	8769	4	2	4	0	4	0	0.067982	0.074931	0.186805	0	0.0824276	0	HUWE1	32.8948	38.5746	16.1082	27.9366	31.2429	31.0946
chr3	72580186	72593654	cortex.junction_circ_013453	14	-	13	13468	3	3	2	3	1	2	0.0509865	0.112396	0.0934025	0.112651	0	0.037044	ALMS1	13.9312	38.4173	29.0129	20.5472	14.4955	14.8733
chr6	136013082	136034171	cortex.junction_circ_018147	14	-	13	21089	0	2	7	0	4	1	0	0.074931	0.326909	0	0.0824276	0	RAVER2	30.5583	37.9762	33.842	21.2445	26.1703	19.2854
chr3	34704651	34707464	cortex.junction_circ_023301	14	-	10	2813	1	5	5	3	0	0	0	0.187327	0.233506	0.112651	0	0	USP7	27.3426	37.3092	19.9099	22.2929	28.6018	28.7644
chr1	230999158	231010023	cortex.junction_circ_006842	14	+	13	10865	4	4	2	2	0	2	0.067982	0.149862	0.0934025	0.075101	0	0.037044	PSIP1	30.0024	35.8301	23.3246	23.1315	27.0696	21.5283
chr9	120349845	120350673	cortex.junction_circ_009395	14	+	12	828	1	8	2	0	0	0	0	0.299724	0.0934025	0	0	0	EZH2	31.9998	35.719	18.5	8.07419	3.24214	1.75082
chr10	17161156	17204667	cortex.junction_circ_003106	14	-	14	43511	0	1	3	0	7	3	0	0	0.140104	0	0.144248	0.0555661	CDC42BPA	12.8938	20.0011	14.2483	26.4392	34.987	34.9653
chr6	81320443	81335252	cortex.junction_circ_029336	14	-	12	14809	6	5	1	0	0	2	0.101973	0.187327	0	0	0	0.037044	PUM1	27.6627	34.0552	17.7164	16.2746	21.4995	18.1589
chr8	32701670	32710967	cortex.junction_circ_003526	14	-	14	9297	1	4	2	0	5	2	0	0.149862	0.0934025	0	0.103034	0.037044	PDS5A	32.4636	33.2454	16.0887	17.4836	17.1317	12.9752
chr1	227134785	227210811	cortex.junction_circ_028672	14	-	14	76026	0	2	1	2	6	3	0	0.074931	0	0.075101	0.123641	0.0555661	DENND4C	17.3535	24.6505	32.8924	21.1507	19.7206	21.0053
chr9	43033758	43050877	cortex.junction_circ_000704	14	-	14	17119	0	3	6	2	2	1	0	0.112396	0.280208	0.075101	0.0412138	0	-	32.3854	16.424	2.80043	1.51119	5.81038	2.90078
chr1	134632354	134636559	cortex.junction_circ_010763	14	+	12	4205	2	4	1	0	7	0	0.033991	0.149862	0	0	0.144248	0	TRPM7	30.229	29.9156	25.4424	22.1421	14.9095	12.9236
chr15	18557377	18570071	cortex.junction_circ_019284	14	-	12	12694	6	2	1	0	4	1	0.101973	0.074931	0	0	0.0824276	0	UBXN4	26.9801	23.958	14.4149	17.8309	19.0605	12.6954
chr2	154312783	154318402	cortex.junction_circ_005708	14	+	13	5619	3	3	5	2	1	0	0.0509865	0.112396	0.233506	0.075101	0	0	TCERG1	26.5834	20.9519	12.5498	21.3326	14.6481	15.0271
chr14	118004685	118005168	cortex.junction_circ_025997	14	+	11	483	1	1	6	0	0	0	0	0	0.280208	0	0	0	LCOR	18.914	25.8503	13.2115	15.4106	16.1372	14.9543
chr9	11795660	11801305	cortex.junction_circ_030045	14	+	12	5645	6	5	1	0	0	0	0.101973	0.187327	0	0	0	0	C11orf30	16.0773	25.825	13.2116	7.67349	9.5651	8.7193
chr13	141245886	141246595	cortex.junction_circ_017258	14	-	13	709	3	3	4	4	0	0	0.0509865	0.112396	0.186805	0.150202	0	0	LSG1	25.8171	22.7699	14.0422	12.5829	13.3617	12.4151
chr4	113275738	113293869	cortex.junction_circ_022635	14	-	12	18131	6	1	3	1	3	0	0.101973	0	0.140104	0	0.0618207	0	MAN1A2	17.226	21.4413	17.6432	17.6492	22.1742	24.9501
chr17	43807528	43813871	cortex.junction_circ_008614	14	+	10	6343	0	4	6	0	0	4	0	0.149862	0.280208	0	0	0.0740881	ENSSSCG00000027715	2.90239	23.5876	24.8177	19.7162	22.6475	13.1672
chr6	85269338	85273122	cortex.junction_circ_023936	14	+	12	3784	3	2	3	1	3	2	0.0509865	0.074931	0.140104	0	0.0618207	0.037044	AGO4	15.4426	23.9397	10.8854	7.57968	4.45111	4.02462
chr18	15020214	15034759	cortex.junction_circ_021654	14	-	11	14545	5	1	6	0	2	0	0.0849775	0	0.280208	0	0.0412138	0	AGBL3	11.4268	20.7005	23.179	16.9923	17.9023	9.93141
chr6	132167542	132173603	cortex.junction_circ_009807	14	+	13	6061	2	4	4	2	0	2	0.033991	0.149862	0.186805	0.075101	0	0.037044	ANKRD13C	12.7046	23.0982	19.7104	18.6806	22.4982	20.7612
chr1	249850890	249858302	cortex.junction_circ_020311	14	-	12	7412	2	3	5	1	0	3	0.033991	0.112396	0.233506	0	0	0.0555661	ENSSSCG00000030142	20.5158	23.0262	9.74761	10.5315	9.63073	9.39645
chr15	104515242	104539355	cortex.junction_circ_008201	14	+	13	24113	3	3	2	1	4	1	0.0509865	0.112396	0.0934025	0	0.0824276	0	WDR75	22.714	21.1025	16.6241	11.531	10.1382	6.99328
chr15	147175762	147196279	cortex.junction_circ_023406	14	-	14	20517	2	2	6	0	0	4	0.033991	0.074931	0.280208	0	0	0.0740881	GIGYF2	16.5572	22.1057	9.19265	9.11109	10.828	11.3847
chr14	31286862	31288112	cortex.junction_circ_021876	14	+	11	1250	7	2	2	1	2	0	0.118968	0.074931	0.0934025	0	0.0412138	0	SBNO1	15.7641	19.1166	13.3178	14.5536	17.9675	21.9669
chr9	143198080	143209415	cortex.junction_circ_022548	14	+	12	11335	4	3	6	1	0	0	0.067982	0.112396	0.280208	0	0	0	RPS6KC1	12.5478	21.7242	16.5528	15.3419	18.2804	14.6678
chr2	16545938	16546678	cortex.junction_circ_028169	14	-	12	740	5	1	1	3	3	1	0.0849775	0	0	0.112651	0.0618207	0	ENSSSCG00000013246	4.16717	18.5013	13.7712	21.6277	20.7564	18.2836
chr1	224091689	224114675	cortex.junction_circ_022886	14	-	14	22986	8	1	0	1	2	2	0.135964	0	0	0	0.0412138	0.037044	ENSSSCG00000005135	21.1878	7.18316	3.05625	2.7517	4.31384	2.36835
chr13	15532620	15549655	cortex.junction_circ_002266	14	-	11	17035	9	3	1	0	0	1	0.152959	0.112396	0	0	0	0	SLC4A7	18.6984	20.3079	14.7188	15.8633	14.8624	12.153
chr8	120759222	120768132	cortex.junction_circ_013329	14	-	14	8910	4	1	3	1	3	2	0.067982	0	0.140104	0	0.0618207	0.037044	SEC24B	15.6738	18.1525	19.7738	14.2128	13.8111	12.7816
chrX	122519790	122548340	cortex.junction_circ_012126	14	-	13	28550	7	2	1	0	0	2	0.118968	0.074931	0	0	0	0.037044	ZNF280C	13.9767	17.9697	11.9846	8.01433	7.55673	6.69054
chr4	45157522	45168955	cortex.junction_circ_003409	14	-	14	11433	3	4	3	0	2	2	0.0509865	0.149862	0.140104	0	0.0412138	0.037044	INTS8	17.3979	15.0395	5.43872	5.27635	4.13905	3.85443
chr1	59101876	59138159	cortex.junction_circ_025633	14	+	14	36283	2	0	8	0	4	0	0.033991	0	0.37361	0	0.0824276	0	KCNQ5	0.631913	7.10366	6.20088	8.63017	13.6348	15.7907
chr9	40642169	40643840	cortex.junction_circ_029544	14	-	14	1671	3	7	0	0	0	1	0.0509865	0.262258	0	0	0	0	NPAT	15.6059	14.1928	11.2	11.8461	12.339	13.3685
chr4	133935390	133998356	cortex.junction_circ_026966	14	-	14	62966	6	1	0	0	3	4	0.101973	0	0	0	0.0618207	0.0740881	RWDD3	15.5168	6.07151	3.80392	7.42116	6.23745	7.75332
chr4	75094373	75116961	cortex.junction_circ_020275	14	-	14	22588	6	3	2	1	2	0	0.101973	0.112396	0.0934025	0	0.0412138	0	MTFR1	15.1685	6.61586	6.36489	4.7789	4.43975	3.12111
chr3	44873983	44878616	cortex.junction_circ_006398	14	-	11	4633	0	2	0	3	5	4	0	0.074931	0	0.112651	0.103034	0.0740881	ENSSSCG00000008084	14.3713	14.9312	11.638	8.55086	14.5792	13.1177
chr7	33183954	33196881	cortex.junction_circ_006586	14	-	14	12927	0	2	4	3	3	2	0	0.074931	0.186805	0.112651	0.0618207	0.037044	ZNF451	10.9616	14.496	10.776	10.6811	10.3671	12.1501
chr12	37425384	37429409	cortex.junction_circ_024572	14	+	14	4025	4	3	3	1	2	1	0.067982	0.112396	0.140104	0	0.0412138	0	RPS6KB1	12.5491	14.4013	9.67309	8.89763	9.86975	9.25607
chrX	15937582	15958311	cortex.junction_circ_001073	14	-	10	20729	6	5	1	2	0	0	0.101973	0.187327	0	0.075101	0	0	SCML2	13.8463	10.6843	9.14945	4.50758	2.9588	2.06746
chr10	69978849	69991661	cortex.junction_circ_016925	14	+	14	12812	5	1	1	2	3	2	0.0849775	0	0	0.075101	0.0618207	0.037044	ENSSSCG00000011130	8.01234	1.95869	7.50705	4.61536	12.9733	6.12099
chr1	145416171	145417869	cortex.junction_circ_011754	14	+	14	1698	3	2	4	2	2	1	0.0509865	0.074931	0.186805	0.075101	0.0412138	0	INO80	10.6576	12.9061	11.3501	6.73671	8.65896	6.90456
chr9	8237834	8238857	cortex.junction_circ_018260	14	-	14	1023	2	2	8	2	0	0	0.033991	0.074931	0.37361	0.075101	0	0	FCHSD2	6.72494	12.0844	10.3111	12.766	11.0706	9.79834
chr8	122176416	122177726	cortex.junction_circ_024438	14	+	14	1310	5	0	4	2	0	3	0.0849775	0	0.186805	0.075101	0	0.0555661	LEF1	12.5864	4.15919	3.4829	7.22456	4.76049	5.19377
chr2	82558669	82565744	cortex.junction_circ_022260	14	+	10	7075	2	7	1	1	1	2	0.033991	0.262258	0	0	0	0.037044	UIMC1	10.1037	11.8179	7.17647	5.75899	4.89298	4.51265
chr6	109717486	109755727	cortex.junction_circ_029574	14	+	12	38241	4	0	3	5	0	2	0.067982	0	0.140104	0.187752	0	0.037044	ASXL3	6.64285	7.72268	11.4963	5.91555	4.9077	5.76784
chr17	55235757	55247885	cortex.junction_circ_027107	14	+	12	12128	2	3	0	7	0	0	0.033991	0.112396	0	0.262853	0	0	ZMYND8	8.67309	11.3845	5.22243	5.72848	5.69307	4.80096
chr14	60727789	60743184	cortex.junction_circ_028922	14	+	12	15395	0	6	2	2	3	1	0	0.224793	0.0934025	0.075101	0.0618207	0	TARBP1	11.1874	10.4144	10.5916	6.80672	4.57703	3.56592
chr15	147864599	147866827	cortex.junction_circ_030511	14	+	13	2228	8	4	2	0	0	0	0.135964	0.149862	0.0934025	0	0	0	ENSSSCG00000009432	4.25754	10.7624	7.97069	7.38495	10.974	6.46019
chr1	114109374	114121891	cortex.junction_circ_004241	14	+	14	12517	6	5	2	0	0	1	0.101973	0.187327	0.0934025	0	0	0	POLI	6.39968	10.5749	4.82155	7.19687	5.31219	4.59007
chr9	14187706	14201808	cortex.junction_circ_024748	14	-	10	14102	4	5	3	0	2	0	0.067982	0.187327	0.140104	0	0.0412138	0	NARS2	8.20841	8.55148	4.33019	3.50816	3.55895	3.37411
chr15	97564610	97631009	cortex.junction_circ_024685	14	-	13	66399	0	0	1	0	6	7	0	0	0	0	0.123641	0.129654	-	0.516643	4.01565	6.005	4.36851	7.39026	5.21207
chr9	52673622	52677558	cortex.junction_circ_020544	14	+	10	3936	4	1	4	4	1	0	0.067982	0	0.186805	0.150202	0	0	ARHGEF12	2.93146	3.35048	3.41625	6.72472	1.03419	3.04174
chr8	104103004	104103543	cortex.junction_circ_012406	14	-	10	539	2	10	0	0	0	2	0.033991	0.374655	0	0	0	0.037044	INTU	6.16652	6.65299	5.57307	5.60359	3.41035	3.57392
chr14	10633684	10670593	cortex.junction_circ_001208	14	-	12	36909	5	6	1	1	0	1	0.0849775	0.224793	0	0	0	0	ENSSSCG00000025746	6.6431	5.45721	5.40512	0.654879	1.06548	0.364311
chr8	106575645	106587157	cortex.junction_circ_025347	14	+	10	11512	0	1	1	2	7	3	0	0	0	0.075101	0.144248	0.0555661	-	0.567211	2.76643	5.2795	3.35591	5.17869	4.21931
chr13	156006478	156023826	cortex.junction_circ_025326	14	+	13	17348	4	5	2	1	0	1	0.067982	0.187327	0.0934025	0	0	0	SPICE1	4.92055	4.9532	1.4901	2.88421	1.45951	0.961008
chr13	213816234	213819084	cortex.junction_circ_030211	14	-	12	2850	0	1	1	3	2	7	0	0	0	0.112651	0.0412138	0.129654	DSCAM	0.157794	0.994211	1.52616	1.41231	2.30316	2.59921
chr17	55580925	55665090	cortex.junction_circ_010700	14	+	12	84165	5	3	0	4	0	1	0.0849775	0.112396	0	0.150202	0	0	-	1.35333	0.53575	0.782078	0.413612	0.816569	2.13881
chr7	101076418	101126663	cortex.junction_circ_010625	14	+	14	50245	4	0	2	4	0	1	0.067982	0	0.0934025	0.150202	0	0	ENSSSCG00000018850	0	0	0	0	0	0
chr5	6774341	6775274	cortex.junction_circ_017977	13	+	12	933	5	3	4	0	0	1	0.0849775	0.112396	0.186805	0	0	0	DDX17	374.882	367.237	197.947	174.868	169.7	152.283
chr5	78609791	78611766	cortex.junction_circ_030438	13	-	10	1975	0	0	4	0	0	5	0	0	0.186805	0	0	0.0926101	NELL2	25.4289	303.937	153.863	114.987	152.97	162.757
chr18	42650213	42658779	cortex.junction_circ_023450	13	+	8	8566	1	4	3	2	3	0	0	0.149862	0.140104	0.075101	0.0618207	0	DPY19L1	62.6701	268.263	67.1445	28.4396	23.091	22.9338
chr10	19923822	19926325	cortex.junction_circ_009956	13	+	13	2503	3	5	3	0	0	2	0.0509865	0.187327	0.140104	0	0	0.037044	HNRNPU	262.37	240.42	79.1007	100.647	102.396	79.9782
chr3	90361780	90364414	cortex.junction_circ_011381	13	-	11	2634	2	2	1	0	0	2	0.033991	0.074931	0	0	0	0.037044	ENSSSCG00000022880	175.136	163.457	217.842	78.1389	115.272	93.1184
chr7	60540873	60543228	cortex.junction_circ_013675	13	-	12	2355	2	3	5	1	2	0	0.033991	0.112396	0.233506	0	0.0412138	0	IDH2	201.228	200.951	91.9872	68.9844	72.0067	63.0674
chr2	29219246	29225004	cortex.junction_circ_008106	13	-	12	5758	2	1	3	5	0	0	0.033991	0	0.140104	0.187752	0	0	CAPRIN1	143.999	160.526	58.9325	75.3434	90.8588	77.8296
chr13	35647657	35721305	cortex.junction_circ_001920	13	+	13	73648	5	1	0	1	5	1	0.0849775	0	0	0	0.103034	0	RBM6	86.3284	142.84	71.7239	53.5233	54.2101	48.1743
chr7	56899157	56903662	cortex.junction_circ_008451	13	-	12	4505	0	1	10	0	0	2	0	0	0.467013	0	0	0.037044	SH3GL3	4.78152	124.307	84.6728	36.7894	68.8235	28.9477
chr3	56863188	56865978	cortex.junction_circ_023379	13	+	9	2790	4	6	3	0	0	0	0.067982	0.224793	0.140104	0	0	0	ENSSSCG00000008177	18.9911	117.897	52.8421	25.1679	31.2608	25.9901
chr11	56283464	56299174	cortex.junction_circ_028110	13	+	12	15710	4	3	1	1	3	1	0.067982	0.112396	0	0	0.0618207	0	NDFIP2	22.3128	29.1304	23.1307	28.043	89.9543	113.379
chr12	50456559	50481892	cortex.junction_circ_005482	13	+	12	25333	7	2	0	1	1	2	0.118968	0.074931	0	0	0	0.037044	PAFAH1B1	32.3374	57.1813	41.7098	76.6816	108.137	100.996
chr4	34609768	34641574	cortex.junction_circ_013934	13	-	12	31806	3	5	3	0	1	1	0.0509865	0.187327	0.140104	0	0	0	ZFPM2	18.1224	107.549	75.8716	24.9906	21.8357	9.37887
chr6	101779795	101813590	cortex.junction_circ_013367	13	-	9	33795	4	0	0	2	0	3	0.067982	0	0	0.075101	0	0.0555661	OSBPL1A	16.279	19.1604	22.2118	33.7101	73.7733	101.979
chr10	35382113	35384249	cortex.junction_circ_007002	13	+	12	2136	1	2	3	3	4	0	0	0.074931	0.140104	0.112651	0.0824276	0	UBQLN1	38.0748	58.7133	38.0466	56.1114	89.6595	84.4951
chr11	13221204	13237532	cortex.junction_circ_012455	13	+	9	16328	0	2	3	3	0	5	0	0.074931	0.140104	0.112651	0	0.0926101	POSTN	84.7571	14.991	7.83343	15.2587	1.2886	1.40854
chr1	156854934	156856300	cortex.junction_circ_019529	13	-	13	1366	0	0	1	0	8	4	0	0	0	0	0.164855	0.0740881	GABRA5	0.200838	11.6991	37.9366	58.8275	76.9991	76.8293
chr14	78520141	78521249	cortex.junction_circ_011456	13	-	13	1108	2	3	1	1	4	2	0.033991	0.112396	0	0	0.0824276	0.037044	HK1	45.6935	52.4499	34.0982	40.5582	69.121	76.522
chr3	119574323	119590533	cortex.junction_circ_003948	13	-	13	16210	3	2	2	3	1	2	0.0509865	0.074931	0.0934025	0.112651	0	0.037044	HADHA	75.5971	24.9008	13.2962	15.8625	20.2667	18.4723
chr17	59478777	59484993	cortex.junction_circ_007468	13	-	10	6216	3	4	4	0	2	0	0.0509865	0.149862	0.186805	0	0.0412138	0	ATP9A	17.6058	69.8228	69.1977	57.1509	71.3337	66.3683
chr14	41753682	41761976	cortex.junction_circ_023455	13	-	13	8294	7	3	1	1	1	0	0.118968	0.112396	0	0	0	0	PTPN11	39.1479	66.7187	21.6472	25.2116	36.4393	30.9637
chr15	66307638	66311057	cortex.junction_circ_020216	13	+	9	3419	5	1	4	1	0	0	0.0849775	0	0.186805	0	0	0	WDR33	63.7125	66.6286	61.6835	32.5121	28.248	26.7155
chr9	134303799	134315213	cortex.junction_circ_011589	13	-	10	11414	2	3	6	0	2	0	0.033991	0.112396	0.280208	0	0.0412138	0	XPR1	19.5321	65.3003	27.771	46.602	27.9992	19.8386
chr1	58460994	58517592	cortex.junction_circ_021712	13	+	13	56598	2	4	1	5	0	1	0.033991	0.149862	0	0.187752	0	0	RIMS1	5.71073	42.9446	64.9291	45.377	53.8085	50.6553
chr12	37137027	37138400	cortex.junction_circ_004071	13	+	12	1373	0	5	3	3	0	1	0	0.187327	0.140104	0.112651	0	0	ENSSSCG00000017648	39.7731	64.1842	46.2415	49.2666	60.2702	53.8733
chr15	85340630	85357154	cortex.junction_circ_029004	13	+	11	16524	1	2	5	0	4	1	0	0.074931	0.233506	0	0.0824276	0	ENSSSCG00000015939	23.7712	44.923	49.9449	39.7827	62.8262	55.2694
chr9	11017515	11017729	cortex.junction_circ_021757	13	-	11	214	1	7	1	2	1	1	0	0.262258	0	0.075101	0	0	MAP6	16.6244	62.8024	33.8405	44.5553	48.1484	41.4418
chr4	71202235	71207535	cortex.junction_circ_004047	13	-	11	5300	2	7	3	1	0	0	0.033991	0.262258	0.140104	0	0	0	SLCO5A1	6.36637	56.8162	61.9048	3.98399	7.43001	2.46359
chr1	297536722	297560957	cortex.junction_circ_008004	13	-	11	24235	0	0	1	2	5	5	0	0	0	0.075101	0.103034	0.0926101	STRBP	32.3644	60.2449	38.4002	44.282	45.0342	49.2711
chrX	127132747	127142583	cortex.junction_circ_013822	13	+	12	9836	2	0	4	3	3	1	0.033991	0	0.186805	0.112651	0.0618207	0	SLC9A6	11.8464	38.5978	39.6025	43.0677	60.2438	57.691
chr14	132329648	132330593	cortex.junction_circ_008223	13	+	10	945	4	1	1	3	0	4	0.067982	0	0	0.112651	0	0.0740881	SHOC2	31.703	59.0291	52.9424	46.7306	46.8494	38.5844
chr1	244253940	244316548	cortex.junction_circ_004657	13	+	9	62608	2	1	6	0	2	2	0.033991	0	0.280208	0	0.0412138	0.037044	ENSSSCG00000005225,ENSSSCG00000024190,ENSSSCG00000025229	24.6668	41.6699	28.3922	58.7929	39.3082	53.1495
chr15	61682877	61687771	cortex.junction_circ_018111	13	+	13	4894	6	3	2	1	1	0	0.101973	0.112396	0.0934025	0	0	0	PPP2CA	23.8848	38.2529	37.9392	51.8208	57.1826	50.994
chr1	117504415	117508579	cortex.junction_circ_028325	13	+	11	4164	5	1	3	2	1	1	0.0849775	0	0.140104	0.075101	0	0	NARS	51.2654	49.5796	29.4103	38.3592	56.5724	49.3091
chr10	56116138	56117374	cortex.junction_circ_005200	13	+	12	1236	1	7	1	0	1	3	0	0.262258	0	0	0	0.0555661	ARHGAP21	21.9953	56.4947	34.2027	24.646	38.9527	30.1553
chr14	115739338	115748510	cortex.junction_circ_014664	13	+	11	9172	4	1	5	1	1	1	0.067982	0	0.233506	0	0	0	ENSSSCG00000010485,ENSSSCG00000022139,ENSSSCG00000029831	11.5189	18.7692	55.9997	30.7644	20.6243	13.0245
chr1	181484716	181485339	cortex.junction_circ_026162	13	-	11	623	3	3	2	1	2	2	0.0509865	0.112396	0.0934025	0	0.0412138	0.037044	RAB11A	23.3499	38.4313	31.5487	47.0832	52.8355	45.9511
chr6	138053762	138070968	cortex.junction_circ_025011	13	+	13	17206	1	2	7	1	1	1	0	0.074931	0.326909	0	0	0	ENSSSCG00000003818	28.4035	49.6216	30.583	20.4437	23.127	15.2363
chr7	38858508	38878866	cortex.junction_circ_022898	13	+	13	20358	6	1	3	1	2	0	0.101973	0	0.140104	0	0.0412138	0	ENSSSCG00000001584,ENSSSCG00000021215	34.8991	47.2938	27.9446	13.3034	27.2913	17.8812
chr15	50567636	50592528	cortex.junction_circ_012278	13	+	13	24892	5	0	7	0	0	0	0.0849775	0	0.326909	0	0	0	ENSSSCG00000015773,TENM3	42.1345	16.7807	24.3926	35.8371	46.8929	32.581
chr7	73267045	73267871	cortex.junction_circ_029542	13	+	11	826	2	3	6	2	0	0	0.033991	0.112396	0.280208	0.075101	0	0	HECTD1	39.294	45.1679	21.3988	27.7314	31.9702	29.5499
chr4	135662005	135669202	cortex.junction_circ_021406	13	-	13	7197	0	4	6	1	0	2	0	0.149862	0.280208	0	0	0.037044	MTF2	44.0387	40.3829	19.4268	18.0553	12.278	13.1234
chr12	16978072	16979444	cortex.junction_circ_006714	13	+	13	1372	4	3	1	1	2	2	0.067982	0.112396	0	0	0.0412138	0.037044	KANSL1	43.4932	37.356	20.6153	18.1593	17.4275	15.0739
chr15	146530960	146535869	cortex.junction_circ_029904	13	+	12	4909	3	1	4	2	2	1	0.0509865	0	0.186805	0.075101	0.0412138	0	DIS3L2	41.4661	42.7137	20.8618	25.0977	20.2324	17.4501
chr1	85597180	85605758	cortex.junction_circ_025200	13	-	10	8578	0	5	4	0	4	0	0	0.187327	0.186805	0	0.0824276	0	WASF1	10.3795	21.4814	19.6965	31.76	41.8794	36.7223
chr3	29276415	29339720	cortex.junction_circ_028671	13	+	8	63305	0	0	0	0	1	12	0	0	0	0	0	0.222264	-	0	0	0	0	4.99839	41.6724
chr12	27559137	27568015	cortex.junction_circ_013967	13	-	12	8878	1	3	3	2	2	2	0	0.112396	0.140104	0.075101	0.0412138	0.037044	MBTD1	28.8142	41.1753	15.7613	11.0341	8.71352	6.54215
chr7	97739663	97746028	cortex.junction_circ_008857	13	-	13	6365	5	4	1	0	3	0	0.0849775	0.149862	0	0	0.0618207	0	ENSSSCG00000002296	37.7575	23.1885	14.0294	19.3197	32.0403	25.0855
chr14	49996853	50012794	cortex.junction_circ_006803	13	+	13	15941	5	2	0	2	2	2	0.0849775	0.074931	0	0.075101	0.0412138	0.037044	MTMR3	21.0787	37.4835	26.9384	14.8161	18.7605	14.9791
chr11	83475286	83512486	cortex.junction_circ_018649	13	+	11	37200	0	1	3	4	3	2	0	0	0.140104	0.150202	0.0618207	0.037044	MYO16	3.9837	28.0749	35.7204	23.186	29.2521	27.4437
chr9	120349845	120363114	cortex.junction_circ_013193	13	+	11	13269	4	2	4	2	1	0	0.067982	0.074931	0.186805	0.075101	0	0	EZH2	31.9998	35.719	18.5	8.07419	3.24214	1.75082
chr6	81334002	81335252	cortex.junction_circ_015390	13	-	13	1250	4	4	4	0	1	0	0.067982	0.149862	0.186805	0	0	0	PUM1	27.6627	34.0552	17.7164	16.2746	21.4995	18.1589
chr10	16565803	16570479	cortex.junction_circ_018265	13	-	11	4676	3	7	1	2	0	0	0.0509865	0.262258	0	0.075101	0	0	LIN9	25.4985	32.9112	20.9643	7.68001	3.88036	3.89607
chr4	139855413	139885766	cortex.junction_circ_017364	13	-	9	30353	1	4	4	2	0	2	0	0.149862	0.186805	0.075101	0	0.037044	PKN2	32.4396	23.708	14.446	13.28	12.3523	10.1643
chr1	161745225	161765610	cortex.junction_circ_001253	13	-	11	20385	1	7	3	2	0	0	0	0.262258	0.140104	0.075101	0	0	ATP9B,NFATC1	20.1688	30.77	28.0186	20.8538	26.0622	19.3774
chr12	52267682	52271288	cortex.junction_circ_014479	13	+	10	3606	2	2	4	3	0	0	0.033991	0.074931	0.186805	0.112651	0	0	UBE2G1	22.5857	28.8508	14.7854	10.6732	13.4574	10.5786
chr7	97058334	97101356	cortex.junction_circ_003482	13	+	12	43022	0	2	3	5	3	0	0	0.074931	0.140104	0.187752	0.0618207	0	GPHN	14.9244	20.1562	15.5637	14.317	28.2648	20.2637
chr5	59928307	59952213	cortex.junction_circ_029445	13	-	9	23906	6	5	0	0	2	0	0.101973	0.187327	0	0	0.0412138	0	DERA	23.0911	27.4793	7.69543	7.54565	8.03665	4.86402
chr9	141099532	141114754	cortex.junction_circ_029042	13	-	12	15222	0	5	6	0	0	1	0	0.187327	0.280208	0	0	0	KCNK2	7.57907	27.3795	19.8504	12.8592	19.5424	9.99393
chr13	132982286	132984562	cortex.junction_circ_001212	13	+	11	2276	3	3	4	3	0	0	0.0509865	0.112396	0.186805	0.112651	0	0	SENP2	20.0777	26.1519	13.0666	10.1582	15.9461	13.4903
chr2	82153519	82157445	cortex.junction_circ_003620	13	+	13	3926	2	3	3	0	1	4	0.033991	0.112396	0.140104	0	0	0.0740881	NSD1	22.7208	25.5575	12.9575	17.0586	19.7265	19.3589
chr5	109537952	109541874	cortex.junction_circ_006540	13	-	13	3922	4	3	1	2	2	1	0.067982	0.112396	0	0.075101	0.0412138	0	ENSSSCG00000000952	14.9541	21.6723	14.8497	18.3857	25.4361	23.4636
chr9	102039235	102091647	cortex.junction_circ_014130	13	-	13	52412	0	0	4	1	3	5	0	0	0.186805	0	0.0618207	0.0926101	SLC25A40	25.3672	20.1695	12.7518	19.6493	16.584	12.5598
chr2	122033112	122041690	cortex.junction_circ_028703	13	-	13	8578	1	5	5	1	1	0	0	0.187327	0.233506	0	0	0	ENSSSCG00000014209	23.6747	25.1887	16.5661	15.827	11.4868	6.77222
chr12	151795	157165	cortex.junction_circ_021487	13	+	11	5370	5	3	1	0	3	1	0.0849775	0.112396	0	0	0.0618207	0	FOXK2	15.2907	24.8227	10.8044	9.45824	16.1846	12.3467
chr7	78002519	78013595	cortex.junction_circ_012388	13	+	10	11076	5	6	0	0	0	2	0.0849775	0.224793	0	0	0	0.037044	NOVA1	5.60078	14.2947	16.8191	20.6653	24.7973	23.6445
chr13	3130974	3132568	cortex.junction_circ_012979	13	-	13	1594	5	1	4	1	0	2	0.0849775	0	0.186805	0	0	0.037044	ANKRD28	10.0175	24.1454	9.20173	7.50741	12.1363	11.2522
chr9	78882582	78889668	cortex.junction_circ_018735	13	-	10	7086	1	1	10	0	0	1	0	0	0.467013	0	0	0	KRIT1,LRRD1	18.4935	23.9503	16.5754	11.2558	13.1144	11.1844
chr8	143175336	143239247	cortex.junction_circ_013180	13	+	11	63911	4	3	3	0	3	0	0.067982	0.112396	0.140104	0	0.0618207	0	WDFY3	11.1571	23.2265	17.7176	13.4707	20.1043	17.7387
chr4	117897402	117922524	cortex.junction_circ_001814	13	+	10	25122	2	4	6	0	1	0	0.033991	0.149862	0.280208	0	0	0	ST7L	17.6689	22.3317	23.0929	16.0578	15.7833	13.1017
chr1	13891761	13894768	cortex.junction_circ_025045	13	+	12	3007	2	5	4	1	1	0	0.033991	0.187327	0.186805	0	0	0	ENSSSCG00000026474	3.24247	22.8473	9.15113	4.99029	1.5741	1.47293
chr18	31060263	31067701	cortex.junction_circ_021897	13	-	10	7438	1	3	8	0	0	1	0	0.112396	0.37361	0	0	0	ST7	7.1504	22.659	18.4396	6.07951	7.01279	5.9281
chr1	18675425	18720511	cortex.junction_circ_006503	13	+	13	45086	2	5	4	1	0	1	0.033991	0.187327	0.186805	0	0	0	PPIL4	16.1557	21.9448	15.3236	15.3001	13.2332	10.611
chr8	76268267	76274203	cortex.junction_circ_024803	13	-	12	5936	0	2	5	3	0	2	0	0.074931	0.233506	0.112651	0	0.037044	CCDC158	2.30484	8.01344	21.8049	13.8489	16.0125	12.7973
chr8	57800742	57805849	cortex.junction_circ_017348	13	-	9	5107	3	4	1	3	0	1	0.0509865	0.149862	0	0.112651	0	0	SRP72	20.1992	19.7661	16.0894	15.298	20.9266	17.4807
chr6	50127661	50128210	cortex.junction_circ_019979	13	-	13	549	2	3	3	2	0	3	0.033991	0.112396	0.140104	0.075101	0	0.0555661	NUCB1	20.2304	11.8617	4.63089	13.2287	13.8456	9.94386
chr3	113974244	113977210	cortex.junction_circ_027350	13	-	10	2966	7	2	3	1	0	0	0.118968	0.074931	0.140104	0	0	0	BIRC6	14.986	19.9505	12.3261	15.5722	17.6188	17.4032
chr13	190890856	190906311	cortex.junction_circ_023271	13	+	9	15455	7	2	2	0	2	0	0.118968	0.074931	0.0934025	0	0.0412138	0	USP25	17.3007	11.8352	10.4916	13.4539	16.7039	19.2921
chr1	82801007	82803766	cortex.junction_circ_005495	13	+	12	2759	0	3	5	1	2	2	0	0.112396	0.233506	0	0.0412138	0.037044	SOBP	3.27528	15.804	19.2084	17.2215	14.6056	15.6904
chr12	37781158	37784033	cortex.junction_circ_021335	13	+	13	2875	0	2	4	0	0	5	0	0.074931	0.186805	0	0	0.0926101	INTS2	19.0462	18.9964	9.07506	8.60658	9.09264	6.97846
chr15	28830022	28830613	cortex.junction_circ_000974	13	+	10	591	1	3	2	2	4	1	0	0.112396	0.0934025	0.075101	0.0824276	0	MAP3K2	10.8644	18.9339	14.6269	14.4482	14.2941	11.3267
chr14	77056391	77060776	cortex.junction_circ_026128	13	+	12	4385	3	2	3	1	0	4	0.0509865	0.074931	0.140104	0	0	0.0740881	ENSSSCG00000010234,SIRT1	18.3555	12.9002	8.70971	6.97399	7.07032	4.50733
chr2	140376824	140377114	cortex.junction_circ_023971	13	+	11	290	2	8	2	0	1	0	0.033991	0.299724	0.0934025	0	0	0	RAD50	18.3078	13.7903	6.44903	11.06	9.03185	7.85133
chr14	60123993	60137643	cortex.junction_circ_012253	13	+	13	13650	1	4	4	2	2	0	0	0.149862	0.186805	0.075101	0.0412138	0	ARID4B	11.9594	18.2805	9.47277	8.7098	8.37737	7.73708
chr10	76033748	76044859	cortex.junction_circ_015728	13	+	12	11111	0	3	2	5	0	2	0	0.112396	0.0934025	0.187752	0	0.037044	ENSSSCG00000011163	7.15438	18.2064	12.1134	8.77511	15.87	14.7314
chr1	303998761	304034811	cortex.junction_circ_012168	13	-	13	36050	0	2	5	2	0	3	0	0.074931	0.233506	0.075101	0	0.0555661	FNBP1	12.4029	14.8667	9.64639	14.1438	17.5553	13.1127
chr13	155592364	155664955	cortex.junction_circ_018843	13	-	9	72591	5	2	2	2	2	0	0.0849775	0.074931	0.0934025	0.075101	0.0412138	0	GRAMD1C,ZDHHC23	17.5262	12.3943	8.98072	10.1208	8.78759	7.65587
chr5	42104598	42190657	cortex.junction_circ_016439	13	-	12	86059	0	5	4	0	0	4	0	0.187327	0.186805	0	0	0.0740881	CAPS2	3.14023	17.4274	10.1754	13.9402	11.1696	7.50792
chr6	147617241	147648651	cortex.junction_circ_026703	13	+	13	31410	0	0	3	1	8	1	0	0	0.140104	0	0.164855	0	ZFYVE9	11.4371	15.638	10.1815	11.3462	17.029	16.4551
chr1	127997792	128030115	cortex.junction_circ_000078	13	-	12	32323	8	2	1	2	0	0	0.135964	0.074931	0	0.075101	0	0	TEX9	15.296	16.8883	8.20896	16.6751	3.77891	1.92584
chr6	137844859	137861689	cortex.junction_circ_029950	13	-	13	16830	4	3	3	3	0	0	0.067982	0.112396	0.140104	0.112651	0	0	ATG4C	15.3102	16.3131	8.66024	7.38953	8.98222	9.76247
chr1	118757747	118761148	cortex.junction_circ_021727	13	+	9	3401	3	0	2	1	7	0	0.0509865	0	0.0934025	0	0.144248	0	ENSSSCG00000004558	10.997	15.7909	16.0864	9.37404	12.2783	9.80787
chr2	80561405	80566532	cortex.junction_circ_008812	13	-	10	5127	3	1	5	3	0	1	0.0509865	0	0.233506	0.112651	0	0	RUFY1	14.5965	15.9924	8.64713	7.50649	7.40934	6.37196
chr2	80566466	80577295	cortex.junction_circ_015267	13	-	11	10829	1	3	1	3	0	5	0	0.112396	0	0.112651	0	0.0926101	RUFY1	14.5965	15.9924	8.64713	7.50649	7.40934	6.37196
chr14	21462663	21497303	cortex.junction_circ_000954	13	+	12	34640	4	1	2	1	3	2	0.067982	0	0.0934025	0	0.0618207	0.037044	NEK1	12.287	15.5197	11.5718	7.81418	5.41522	5.66375
chr4	133935390	133997589	cortex.junction_circ_007311	13	-	12	62199	5	1	0	1	1	5	0.0849775	0	0	0	0	0.0926101	RWDD3	15.5168	6.07151	3.80392	7.42116	6.23745	7.75332
chr5	108177092	108178148	cortex.junction_circ_015194	13	+	11	1056	1	2	3	4	3	0	0	0.074931	0.140104	0.150202	0.0618207	0	ENSSSCG00000029249	1.32671	9.06089	8.17617	7.60778	13.5135	15.1266
chrX	17560476	17565248	cortex.junction_circ_019731	13	-	12	4772	1	3	2	3	2	2	0	0.112396	0.0934025	0.112651	0.0412138	0.037044	CXorf23	4.50346	11.0747	11.0077	14.5536	13.7077	8.90283
chr15	112201332	112260631	cortex.junction_circ_013747	13	-	11	59299	2	10	0	1	0	0	0.033991	0.374655	0	0	0	0	ENSSSCG00000016074	5.67463	14.3733	8.40944	7.78604	5.68678	4.74544
chr6	81578550	81580900	cortex.junction_circ_021240	13	-	12	2350	6	4	1	1	0	0	0.101973	0.149862	0	0	0	0	SNRNP40	13.8552	12.3133	5.92621	6.82686	7.58535	4.5006
chr1	59739761	59744379	cortex.junction_circ_013748	13	-	12	4618	4	1	5	0	0	3	0.067982	0	0.233506	0	0	0.0555661	KIAA1009	9.00933	13.2912	9.98042	5.83501	3.42963	3.71522
chr1	145394701	145403239	cortex.junction_circ_004752	13	+	10	8538	2	1	5	0	4	1	0.033991	0	0.233506	0	0.0824276	0	INO80	10.6576	12.9061	11.3501	6.73671	8.65896	6.90456
chr13	51772130	51786322	cortex.junction_circ_015360	13	-	12	14192	0	7	3	2	0	0	0	0.262258	0.140104	0.075101	0	0	MAGI1	7.34368	11.6075	8.14682	11.3845	12.7635	11.664
chr13	218271387	218271927	cortex.junction_circ_014434	13	+	12	540	4	1	2	3	3	0	0.067982	0	0.0934025	0.112651	0.0618207	0	-	11.626	5.69299	3.02736	10.9037	1.46968	1.29782
chr11	21053207	21058972	cortex.junction_circ_005295	13	-	11	5765	0	6	4	1	0	2	0	0.224793	0.186805	0	0	0.037044	LRCH1	4.39558	11.6023	10.5058	3.0596	3.79631	4.71615
chr16	19127488	19136391	cortex.junction_circ_015472	13	-	12	8903	0	5	2	2	0	2	0	0.187327	0.0934025	0.075101	0	0.037044	PDZD2	0.369765	1.28238	3.12081	7.23063	11.273	4.05174
chr3	140437842	140438591	cortex.junction_circ_001988	13	+	13	749	1	1	3	4	0	1	0	0	0.140104	0.150202	0	0	ENSSSCG00000025305	8.03123	8.82104	8.53574	4.83128	6.67735	6.28488
chr15	146201174	146205084	cortex.junction_circ_027923	13	+	13	3910	0	3	7	0	3	0	0	0.112396	0.326909	0	0.0618207	0	COPS7B	5.17144	7.51893	3.34594	2.84473	3.78959	2.54414
chr16	31971560	31992995	cortex.junction_circ_010294	13	+	11	21435	3	2	3	2	2	1	0.0509865	0.074931	0.140104	0.075101	0.0412138	0	PARP8	4.85667	4.29014	5.40254	7.28355	6.20874	5.27722
chr3	75742882	75756405	cortex.junction_circ_017996	13	+	11	13523	3	6	0	1	0	3	0.0509865	0.224793	0	0	0	0.0555661	C2orf42	5.36783	6.89038	3.3366	3.17015	3.3769	3.26162
chr5	72241036	72247057	cortex.junction_circ_023746	13	-	11	6021	3	4	3	3	0	0	0.0509865	0.149862	0.140104	0.112651	0	0	ENSSSCG00000029243	2.70017	2.44741	3.82537	5.25564	4.25588	4.47137
chr13	209982740	209985579	cortex.junction_circ_009250	13	+	12	2839	0	3	6	2	1	1	0	0.112396	0.280208	0.075101	0	0	DOPEY2	0.810368	3.87217	4.09779	4.37516	4.88813	4.48197
chr10	48125461	48157052	cortex.junction_circ_029265	13	-	11	31591	3	2	1	5	0	2	0.0509865	0.074931	0	0.187752	0	0.037044	ENSSSCG00000011032	0.838525	1.31328	3.07189	2.59011	0.68975	0.306122
chr9	113184558	113223640	cortex.junction_circ_013000	13	+	12	39082	0	4	1	1	3	4	0	0.149862	0	0	0.0618207	0.0740881	ENSSSCG00000028424	0.496848	1.95754	1.56382	0.936408	2.23201	2.04317
chr12	48453816	48455661	cortex.junction_circ_004419	13	-	11	1845	3	2	2	2	3	1	0.0509865	0.074931	0.0934025	0.075101	0.0618207	0	EFCAB5	0.493557	1.68123	0.940825	1.40743	0.614384	0.797532
chr9	102929812	102931512	cortex.junction_circ_029319	13	-	12	1700	0	2	3	2	3	3	0	0.074931	0.140104	0.075101	0.0618207	0.0555661	TMEM243	1.49021	0.774676	0.558939	0.841119	0.75692	0.611708
chr5	47577973	47584483	cortex.junction_circ_007571	13	+	13	6510	0	4	4	2	0	2	0	0.149862	0.186805	0.075101	0	0.037044	OVCH1	0.0749194	0.706916	0.51226	0.0793559	0.499469	0.587681
chr5	90618206	90622092	cortex.junction_circ_028213	13	-	13	3886	3	1	3	1	0	2	0.0509865	0	0.140104	0	0	0.037044	ENSSSCG00000019068	0	0	0	0	0	0
chr11	501995	551063	cortex.junction_circ_000865	13	-	13	49068	2	1	1	2	1	6	0.033991	0	0	0.075101	0	0.111132	MICU2	112.822	86.5872	45.9412	51.2875	67.262	53.1632
chr2	147049941	147057770	cortex.junction_circ_013968	12	+	9	7829	5	2	2	0	2	1	0.0849775	0.074931	0.0934025	0	0.0412138	0	MATR3	280.216	516.854	269.825	204.542	226.032	205.471
chr5	6771299	6772570	cortex.junction_circ_030296	12	+	9	1271	1	3	5	2	1	0	0	0.112396	0.233506	0.075101	0	0	DDX17	374.882	367.237	197.947	174.868	169.7	152.283
chr5	106948752	107014152	cortex.junction_circ_029928	12	-	10	65400	0	4	1	1	4	2	0	0.149862	0	0	0.0824276	0.037044	SYT1	2.61943	38.8038	43.0441	85.2629	208.726	256.612
chr8	67472047	67510980	cortex.junction_circ_025032	12	-	11	38933	0	7	3	0	0	1	0	0.262258	0.140104	0	0	0	EPHA5	3.8209	209.337	82.7762	44.0704	44.0198	36.4771
chr8	48211306	48222343	cortex.junction_circ_024248	12	+	11	11037	0	3	6	1	1	1	0	0.112396	0.280208	0	0	0	GRIA2	6.99687	90.1158	88.7716	102.35	146.966	177.872
chr2	29213177	29219660	cortex.junction_circ_017760	12	-	10	6483	6	1	4	1	0	0	0.101973	0	0.186805	0	0	0	CAPRIN1	143.999	160.526	58.9325	75.3434	90.8588	77.8296
chr13	62896960	62918214	cortex.junction_circ_024480	12	+	10	21254	3	1	3	2	0	0	0.0509865	0	0.140104	0.075101	0	0	ENSSSCG00000011524	3.68606	159.22	141.586	121.195	88.0912	94.4337
chr7	91949363	91950519	cortex.junction_circ_007106	12	-	10	1156	0	6	4	0	0	0	0	0.224793	0.186805	0	0	0	CHD2	88.5151	154.452	99.3919	54.9394	49.4422	50.2345
chr7	91964456	91969641	cortex.junction_circ_025830	12	-	11	5185	2	4	3	0	0	0	0.033991	0.149862	0.140104	0	0	0	CHD2	88.5151	154.452	99.3919	54.9394	49.4422	50.2345
chr9	8935965	8950452	cortex.junction_circ_008790	12	-	9	14487	1	3	7	0	1	0	0	0.112396	0.326909	0	0	0	RAB6C	41.6379	85.1386	82.4159	92.4911	139.749	133.33
chr2	147147104	147212170	cortex.junction_circ_011563	12	-	10	65066	0	3	0	0	5	4	0	0.112396	0	0	0.103034	0.0740881	ENSSSCG00000024934	56.0606	117.471	84.0211	74.802	127.534	103.617
chr4	88603966	88627201	cortex.junction_circ_026522	12	+	12	23235	2	2	2	3	2	1	0.033991	0.074931	0.0934025	0.112651	0.0412138	0	KIFAP3	35.7613	91.2439	98.6832	78.6998	117.651	123.467
chr2	69812429	69813013	cortex.junction_circ_023967	12	+	11	584	3	3	2	1	1	2	0.0509865	0.112396	0.0934025	0	0	0.037044	ILF3	101.957	107.059	42.6046	30.7954	28.9844	25.3756
chr10	71294816	71307626	cortex.junction_circ_013266	12	+	10	12810	6	2	3	1	0	0	0.101973	0.074931	0.140104	0	0	0	GDI2	102.151	56.5412	33.232	40.6817	64.651	56.1331
chr6	79809423	79853129	cortex.junction_circ_029692	12	+	12	43706	5	5	1	0	1	0	0.0849775	0.187327	0	0	0	0	ENSSSCG00000026263,EPB41	92.5761	41.7586	23.5614	12.4659	11.4751	5.52334
chr6	64490504	64496128	cortex.junction_circ_003552	12	+	11	5624	1	2	8	1	0	0	0	0.074931	0.37361	0	0	0	KIF1B	26.0855	57.7041	26.2942	52.9898	88.2414	81.6496
chr6	112319399	112329035	cortex.junction_circ_013447	12	-	10	9636	3	8	1	0	0	0	0.0509865	0.299724	0	0	0	0	RPRD1A	33.7797	56.5304	53.1286	85.4186	53.0344	66.2683
chr5	24783951	24826063	cortex.junction_circ_001723	12	-	12	42112	0	0	0	0	2	10	0	0	0	0	0.0412138	0.18522	KIF5A	2.54649	16.0383	24.5708	46.1457	84.1321	82.017
chr1	276557774	276565315	cortex.junction_circ_025115	12	+	12	7541	2	2	0	1	4	3	0.033991	0.074931	0	0	0.0824276	0.0555661	FKTN,FSD1L	28.6313	61.6136	79.1188	50.7115	59.8349	54.8022
chr1	276560954	276565315	cortex.junction_circ_015408	12	+	10	4361	0	5	3	3	0	0	0	0.187327	0.140104	0.112651	0	0	FKTN,FSD1L	28.6313	61.6136	79.1188	50.7115	59.8349	54.8022
chr1	9432505	9440203	cortex.junction_circ_023682	12	-	7	7698	8	1	2	0	0	1	0.135964	0	0.0934025	0	0	0	WTAP	60.6166	78.7352	38.9254	33.696	28.5007	25.2714
chr6	85037206	85040777	cortex.junction_circ_030500	12	-	12	3571	0	5	2	2	2	1	0	0.187327	0.0934025	0.075101	0.0412138	0	ZMYM4	20.7734	66.8732	77.5256	24.629	25.6364	20.6298
chr1	60924834	60932819	cortex.junction_circ_000266	12	-	11	7985	1	2	0	8	0	0	0	0.074931	0	0.300404	0	0	SNX14	53.383	77.3434	76.1856	56.6804	65.4729	68.8472
chr1	118608830	118609231	cortex.junction_circ_006062	12	-	11	401	2	3	3	0	3	1	0.033991	0.112396	0.140104	0	0.0618207	0	ENSSSCG00000004554	76.4256	67.4829	13.2315	6.52453	5.49016	1.56744
chr8	75572649	75573751	cortex.junction_circ_002715	12	+	10	1102	4	1	4	2	0	0	0.067982	0	0.186805	0.075101	0	0	G3BP2	45.5595	55.4388	56.6109	56.2174	68.4779	64.7747
chr12	37146038	37162666	cortex.junction_circ_022532	12	+	11	16628	1	3	3	0	0	1	0	0.112396	0.140104	0	0	0	ENSSSCG00000017648	39.7731	64.1842	46.2415	49.2666	60.2702	53.8733
chr9	37038460	37038592	cortex.junction_circ_014435	12	+	7	132	8	0	4	0	0	0	0.135964	0	0.186805	0	0	0	-	62.3063	41.7926	18.9502	25.8594	9.09869	6.05757
chr2	104498555	104503990	cortex.junction_circ_020112	12	-	9	5435	0	2	4	1	5	0	0	0.074931	0.186805	0	0.103034	0	ENSSSCG00000014159,ENSSSCG00000027608	34.0467	51.0981	51.121	43.0764	60.3294	38.0744
chr13	143981034	143983701	cortex.junction_circ_023913	12	+	10	2667	3	5	2	2	0	0	0.0509865	0.187327	0.0934025	0.075101	0	0	FYTTD1	46.0887	58.985	35.8364	33.5731	40.6393	32.8211
chr13	26014190	26023104	cortex.junction_circ_023821	12	+	12	8914	3	4	1	2	0	2	0.0509865	0.149862	0	0.075101	0	0.037044	WDR48	32.5843	58.8971	30.2409	30.6963	26.6421	18.933
chr1	238845434	238874793	cortex.junction_circ_001933	12	-	11	29359	0	3	7	0	2	0	0	0.112396	0.326909	0	0.0412138	0	ENSSSCG00000005194	18.136	34.7604	35.6979	47.7496	46.9865	58.73
chr14	115746771	115757379	cortex.junction_circ_006942	12	+	12	10608	0	1	5	4	1	1	0	0	0.233506	0.150202	0	0	ENSSSCG00000010485,ENSSSCG00000022139,ENSSSCG00000029831	11.5189	18.7692	55.9997	30.7644	20.6243	13.0245
chr5	32056660	32071815	cortex.junction_circ_027335	12	+	11	15155	1	2	1	0	6	2	0	0.074931	0	0	0.123641	0.037044	XPOT	55.1545	51.028	31.2348	31.9235	36.8718	31.313
chrX	18953487	18976729	cortex.junction_circ_008928	12	+	9	23242	3	1	0	1	0	7	0.0509865	0	0	0	0	0.129654	CNKSR2	5.31267	9.4087	14.9749	16.6512	43.5417	54.9739
chr7	36615305	36622927	cortex.junction_circ_000956	12	-	12	7622	4	2	3	2	1	0	0.067982	0.074931	0.140104	0.075101	0	0	SRPK1	54.6455	53.1943	42.913	32.213	27.7865	27.1065
chr8	58349145	58366177	cortex.junction_circ_017077	12	-	11	17032	3	2	5	1	0	0	0.0509865	0.074931	0.233506	0	0	0	EXOC1	31.0837	54.5903	36.8594	31.3277	36.6934	29.3039
chr5	43354517	43380786	cortex.junction_circ_002484	12	-	9	26269	0	5	4	0	0	0	0	0.187327	0.186805	0	0	0	OSBPL8	20.6041	53.0622	29.4318	25.2307	33.727	28.0181
chr11	86951624	86962417	cortex.junction_circ_025540	12	-	12	10793	6	3	2	0	0	1	0.101973	0.112396	0.0934025	0	0	0	PSPC1	52.6748	37.941	20.4382	31.6572	28.4868	23.7636
chr7	20819677	20820636	cortex.junction_circ_012872	12	-	11	959	0	4	2	2	3	1	0	0.149862	0.0934025	0.075101	0.0618207	0	FAM65B	8.55201	28.3431	24.7282	20.6062	51.9367	48.5757
chrX	70474454	70509324	cortex.junction_circ_013359	12	-	11	34870	0	1	2	0	3	6	0	0	0.0934025	0	0.0618207	0.111132	ATRX	26.8398	50.9643	31.5584	32.8523	34.0991	30.8545
chr15	103657065	103661579	cortex.junction_circ_015404	12	+	10	4514	1	5	1	4	1	0	0	0.187327	0	0.150202	0	0	ENSSSCG00000016033	26.1308	27.425	9.37729	50.8309	19.2063	7.86423
chr6	125780999	125781670	cortex.junction_circ_009954	12	+	11	671	1	2	5	0	0	1	0	0.074931	0.233506	0	0	0	USP33	20.1621	50.8085	32.9724	30.705	40.3901	38.2391
chr6	148116281	148120523	cortex.junction_circ_009194	12	-	12	4242	4	2	4	2	0	0	0.067982	0.074931	0.186805	0.075101	0	0	OSBPL9	49.5414	28.9137	18.0388	19.721	15.8622	11.9053
chr2	97497782	97505006	cortex.junction_circ_013978	12	+	10	7224	0	2	6	0	1	3	0	0.074931	0.280208	0	0	0.0555661	RASA1	31.0693	47.5322	28.6219	25.2523	23.1359	26.9774
chr16	22536690	22557643	cortex.junction_circ_003029	12	-	10	20953	1	0	3	5	1	2	0	0	0.140104	0.187752	0	0.037044	NADK2	45.8223	18.9066	18.3737	20.2457	18.7939	17.6293
chr9	44284358	44292473	cortex.junction_circ_019381	12	-	11	8115	0	6	4	0	0	2	0	0.224793	0.186805	0	0	0.037044	PPP2R1B	31.0627	45.3688	13.3492	11.8653	13.1011	10.5165
chr13	131237144	131237882	cortex.junction_circ_018738	12	-	10	738	5	4	1	1	0	0	0.0849775	0.149862	0	0	0	0	PARL	40.6572	21.2997	12.4238	8.99786	9.67755	6.7511
chr6	69433064	69453376	cortex.junction_circ_010061	12	-	11	20312	4	3	0	0	2	3	0.067982	0.112396	0	0	0.0412138	0.0555661	-	25.221	40.2155	20.8618	6.20716	28.6059	32.8684
chr5	61457867	61467100	cortex.junction_circ_030542	12	-	10	9233	2	3	7	0	0	0	0.033991	0.112396	0.326909	0	0	0	ATF7IP	20.7332	39.9475	16.2813	17.8876	15.0414	11.3152
chr16	22463629	22468631	cortex.junction_circ_028056	12	-	8	5002	0	3	0	0	8	1	0	0.112396	0	0	0.164855	0	LMBRD2	12.8419	39.1759	26.8283	24.2074	33.6586	35.5842
chr3	120260141	120287104	cortex.junction_circ_003382	12	+	12	26963	0	1	4	4	2	1	0	0	0.186805	0.150202	0.0412138	0	DTNB,ENSSSCG00000027338	18.3046	35.6057	38.0739	24.5509	22.1485	20.9736
chr1	188119161	188121283	cortex.junction_circ_029947	12	-	12	2122	7	2	3	0	0	0	0.118968	0.074931	0.140104	0	0	0	ENSSSCG00000030599,MYO9A	19.5792	28.0903	36.5287	24.071	25.1207	30.2083
chr13	97298406	97314870	cortex.junction_circ_018907	12	-	10	16464	2	4	4	0	0	1	0.033991	0.149862	0.186805	0	0	0	HLTF	29.617	36.1287	23.5917	25.8869	33.2609	29.7656
chr2	17762809	17771066	cortex.junction_circ_023116	12	+	10	8257	2	2	3	0	0	0	0.033991	0.074931	0.140104	0	0	0	MAPK8IP1	13.276	33.082	17.6251	18.0389	35.6051	27.0708
chr13	43417777	43419245	cortex.junction_circ_016391	12	-	10	1468	0	2	9	0	0	1	0	0.074931	0.420311	0	0	0	DENND6A	16.4438	27.0576	35.5579	11.2992	12.6389	9.64855
chr10	17127704	17170362	cortex.junction_circ_005195	12	-	9	42658	2	0	6	0	0	0	0.033991	0	0.280208	0	0	0	CDC42BPA	12.8938	20.0011	14.2483	26.4392	34.987	34.9653
chr3	134654688	134668164	cortex.junction_circ_006111	12	+	9	13476	0	4	4	1	3	0	0	0.149862	0.186805	0	0.0618207	0	NOL10	34.2722	25.5614	12.6799	13.4053	12.2618	10.0435
chr1	227181486	227197323	cortex.junction_circ_015984	12	-	12	15837	3	2	1	1	4	1	0.0509865	0.074931	0	0	0.0824276	0	DENND4C	17.3535	24.6505	32.8924	21.1507	19.7206	21.0053
chr1	200703766	200721973	cortex.junction_circ_022892	12	-	12	18207	1	4	3	1	0	1	0	0.149862	0.140104	0	0	0	ENSSSCG00000005020	2.64583	16.2479	17.7455	12.5047	28.2993	31.3704
chr13	28828408	28829126	cortex.junction_circ_020933	12	+	11	718	4	2	2	3	1	0	0.067982	0.074931	0.0934025	0.112651	0	0	NKTR	23.566	31.3244	18.4473	19.9419	15.9065	16.1767
chr7	65150233	65237271	cortex.junction_circ_016934	12	+	11	87038	7	0	1	0	3	1	0.118968	0	0	0	0.0618207	0	ARIH1	24.1122	30.9078	19.2367	22.4977	25.0788	23.9316
chr4	55272746	55286785	cortex.junction_circ_029433	12	+	9	14039	2	1	5	0	1	3	0.033991	0	0.233506	0	0	0.0555661	RMDN1	30.6341	25.5789	22.7097	14.8527	16.2307	11.7507
chr5	35794492	35795037	cortex.junction_circ_005938	12	+	12	545	3	6	2	1	0	0	0.0509865	0.224793	0.0934025	0	0	0	ENSSSCG00000000486	30.3622	26.9117	10.8206	11.6281	9.44962	6.61837
chr7	73042260	73066822	cortex.junction_circ_000376	12	+	12	24562	0	3	3	0	3	3	0	0.112396	0.140104	0	0.0618207	0.0555661	HEATR5A	28.3094	29.5582	28.7052	18.4634	15.9472	10.6171
chr7	73042260	73073314	cortex.junction_circ_030057	12	+	12	31054	3	2	2	0	3	2	0.0509865	0.074931	0.0934025	0	0.0618207	0.037044	HEATR5A	28.3094	29.5582	28.7052	18.4634	15.9472	10.6171
chr12	44885589	44886584	cortex.junction_circ_001545	12	+	10	995	3	0	2	0	6	1	0.0509865	0	0.0934025	0	0.123641	0	COPRS	21.6751	21.0369	13.3538	17.3036	28.3243	19.1374
chr1	180714490	180723180	cortex.junction_circ_014393	12	-	9	8690	2	4	2	1	0	3	0.033991	0.149862	0.0934025	0	0	0.0555661	CLPX	28.101	23.384	12.417	14.756	17.6368	15.9472
chr16	38265567	38267205	cortex.junction_circ_016741	12	-	11	1638	9	1	0	1	0	1	0.152959	0	0	0	0	0	MIER3	22.8594	27.3258	16.1522	12.6491	10.8457	7.95924
chr16	36895596	36919852	cortex.junction_circ_001992	12	-	12	24256	1	3	4	0	0	3	0	0.112396	0.186805	0	0	0.0555661	SLC38A9	14.8672	21.8706	26.6027	12.341	14.714	10.7138
chr10	13600748	13614140	cortex.junction_circ_013111	12	-	10	13392	1	4	3	2	0	0	0	0.149862	0.140104	0.075101	0	0	AIDA	26.5964	17.6471	8.64562	8.45221	9.21904	7.46305
chr9	129821400	129904955	cortex.junction_circ_012609	12	+	10	83555	0	4	5	0	1	2	0	0.149862	0.233506	0	0	0.037044	PAPPA2	4.46427	26.3734	17.5861	13.745	14.8849	12.301
chr5	70576775	70588176	cortex.junction_circ_016129	12	+	12	11401	1	4	3	0	2	2	0	0.149862	0.140104	0	0.0412138	0.037044	RAB6IP2	12.5514	26.0644	23.0213	21.7906	24.8514	21.3762
chr2	108987944	108989283	cortex.junction_circ_006726	12	-	11	1339	2	4	4	1	0	0	0.033991	0.149862	0.186805	0	0	0	CHD1	25.627	18.0036	8.30481	8.53714	8.12464	7.03848
chr5	109516320	109541874	cortex.junction_circ_019030	12	-	11	25554	3	1	1	2	0	4	0.0509865	0	0	0.075101	0	0.0740881	ENSSSCG00000000952	14.9541	21.6723	14.8497	18.3857	25.4361	23.4636
chrX	130750806	130763718	cortex.junction_circ_023037	12	-	12	12912	2	3	5	1	0	1	0.033991	0.112396	0.233506	0	0	0	ATP11C	24.8103	15.7066	12.9022	11.5492	10.7701	5.42547
chr7	103142948	103149709	cortex.junction_circ_015484	12	+	11	6761	4	2	2	0	0	2	0.067982	0.074931	0.0934025	0	0	0.037044	LIN52	13.8748	24.0029	12.9321	9.31759	10.5332	8.81925
chr9	78959289	78985453	cortex.junction_circ_018881	12	+	11	26164	0	2	1	7	1	1	0	0.074931	0	0.262853	0	0	KRIT1,LRRD1	18.4935	23.9503	16.5754	11.2558	13.1144	11.1844
chr9	78959289	78971257	cortex.junction_circ_030036	12	+	12	11968	2	2	1	2	2	3	0.033991	0.074931	0	0.075101	0.0412138	0.0555661	KRIT1,LRRD1	18.4935	23.9503	16.5754	11.2558	13.1144	11.1844
chr4	53450095	53515135	cortex.junction_circ_000991	12	+	11	65040	0	2	1	3	2	4	0	0.074931	0	0.112651	0.0412138	0.0740881	MMP16	8.47392	20.3366	14.9824	20.609	22.3877	20.6141
chr1	269689084	269720498	cortex.junction_circ_011861	12	-	12	31414	1	1	4	3	0	2	0	0	0.186805	0.112651	0	0.037044	-	22.3698	9.39473	9.71961	3.11304	6.20834	5.04634
chr6	132251967	132261114	cortex.junction_circ_030534	12	+	11	9147	3	3	4	1	1	0	0.0509865	0.112396	0.186805	0	0	0	LRRC40	18.2436	22.3625	17.0632	12.6967	12.8653	11.2394
chr10	47086472	47106567	cortex.junction_circ_004729	12	-	11	20095	4	5	2	1	0	0	0.067982	0.187327	0.0934025	0	0	0	ARHGAP12	12.8783	22.1332	13.5675	11.6789	11.0893	8.22884
chr1	267671788	267690386	cortex.junction_circ_027162	12	-	12	18598	1	6	0	2	3	0	0	0.224793	0	0.075101	0.0618207	0	NCBP1	21.6231	20.4898	11.7691	11.9635	15.7123	12.4392
chr1	80332935	80356402	cortex.junction_circ_011755	12	-	10	23467	7	0	3	0	1	1	0.118968	0	0.140104	0	0	0	HACE1	20.7303	17.8345	14.3382	9.62995	16.0668	14.7667
chr2	90152678	90166516	cortex.junction_circ_010150	12	+	12	13838	0	0	5	4	0	2	0	0	0.233506	0.150202	0	0.037044	PAPD4	20.3711	13.8759	10.5828	13.1548	9.38265	10.4542
chr6	69151419	69154853	cortex.junction_circ_010880	12	-	11	3434	3	4	0	0	0	0	0.0509865	0.149862	0	0	0	0	DDI2,RSC1A1	20.0027	14.0581	10.3688	11.1784	12.5025	14.8931
chr7	125239033	125276702	cortex.junction_circ_019904	12	+	8	37669	6	6	0	0	0	0	0.101973	0.224793	0	0	0	0	VRK1	14.0941	19.8494	2.59437	2.67573	3.51601	1.34692
chr9	127853330	127858073	cortex.junction_circ_000584	12	-	11	4743	1	5	3	1	2	0	0	0.187327	0.140104	0	0.0412138	0	RC3H1	19.4682	14.6203	9.33033	11.5666	9.9901	10.1942
chr9	18937517	18948522	cortex.junction_circ_005533	12	+	10	11005	0	1	5	2	4	0	0	0	0.233506	0.075101	0.0824276	0	PRCP	18.755	10.6677	4.40123	7.57329	10.251	7.8228
chr7	21583139	21589708	cortex.junction_circ_029863	12	+	12	6569	1	4	3	3	1	0	0	0.149862	0.140104	0.112651	0	0	LRRC16A	6.61436	5.61062	4.06977	6.1957	18.4533	16.9155
chr6	39500461	39507506	cortex.junction_circ_030475	12	-	11	7045	1	5	3	0	0	0	0	0.187327	0.140104	0	0	0	ENSSSCG00000002875	13.0256	17.4638	9.97338	9.50435	8.47555	6.62682
chr8	40451376	40459063	cortex.junction_circ_025923	12	-	11	7687	3	1	3	1	3	1	0.0509865	0	0.140104	0	0.0618207	0	ENSSSCG00000008827	12.5783	17.2613	10.357	11.6486	10.4825	10.1238
chr4	36062014	36062940	cortex.junction_circ_019921	12	-	12	926	3	1	1	2	5	0	0.0509865	0	0	0.075101	0.103034	0	ENSSSCG00000026756	1.79099	8.53045	8.51994	8.71456	17.0191	15.5075
chr7	128851815	128853715	cortex.junction_circ_029852	12	-	12	1900	4	2	0	2	3	1	0.067982	0.074931	0	0.075101	0.0618207	0	CDC42BPB	13.4896	12.3967	10.2588	13.8927	11.2855	12.1816
chr12	19868683	19869889	cortex.junction_circ_029295	12	+	10	1206	0	1	2	3	1	5	0	0	0.0934025	0.112651	0	0.0926101	DHX8	9.83521	12.328	5.9906	5.60233	7.01562	6.57391
chr2	82538959	82565744	cortex.junction_circ_018948	12	+	11	26785	6	0	1	2	2	1	0.101973	0	0	0.075101	0.0412138	0	UIMC1	10.1037	11.8179	7.17647	5.75899	4.89298	4.51265
chr2	82549216	82565744	cortex.junction_circ_028752	12	+	12	16528	3	1	4	1	1	2	0.0509865	0	0.186805	0	0	0.037044	UIMC1	10.1037	11.8179	7.17647	5.75899	4.89298	4.51265
chr16	51757090	51761357	cortex.junction_circ_021492	12	+	11	4267	3	3	5	1	0	0	0.0509865	0.112396	0.233506	0	0	0	BDP1	11.5843	11.5022	5.94083	6.71509	6.55172	6.42737
chr11	16154642	16165084	cortex.junction_circ_015588	12	+	12	10442	0	2	2	5	3	0	0	0.074931	0.0934025	0.187752	0.0618207	0	ALG11	9.86783	9.33153	7.81644	6.92945	8.17156	10.7049
chr12	51844700	51848255	cortex.junction_circ_011275	12	-	11	3555	2	2	4	1	2	1	0.033991	0.074931	0.186805	0	0.0412138	0	C17orf85	9.46076	7.25556	5.4751	4.20088	5.91109	3.42569
chr3	40918927	40926084	cortex.junction_circ_024610	12	-	12	7157	1	0	4	2	5	0	0	0	0.186805	0.075101	0.103034	0	MPG	9.2457	7.21903	4.05012	5.07502	5.80829	3.51567
chr11	86869924	86879529	cortex.junction_circ_001215	12	+	11	9605	1	7	1	1	0	1	0	0.262258	0	0	0	0	MPHOSPH8	8.46419	9.00628	3.1591	3.63022	4.91984	4.5502
chr13	205921703	205921996	cortex.junction_circ_020232	12	+	8	293	3	5	3	0	1	0	0.0509865	0.187327	0.140104	0	0	0	HUNK	8.31879	7.39218	2.40111	1.14086	1.71585	0.686238
chr11	76193952	76202790	cortex.junction_circ_006361	12	+	8	8838	2	4	3	0	0	3	0.033991	0.149862	0.140104	0	0	0.0555661	ENSSSCG00000024542	7.09601	8.18767	8.26384	4.73825	3.10854	2.53228
chr6	44408152	44408450	cortex.junction_circ_006587	12	-	11	298	0	2	6	2	0	2	0	0.074931	0.280208	0.075101	0	0.037044	C19orf47	1.65233	5.24605	3.54405	1.42749	1.73505	2.91155
chr15	122630723	122631659	cortex.junction_circ_000277	12	+	12	936	2	3	6	0	0	0	0.033991	0.112396	0.280208	0	0	0	ENSSSCG00000016141	2.68854	2.4221	2.05631	2.37432	3.96089	4.18506
chr10	56638694	56675627	cortex.junction_circ_011922	12	-	12	36933	0	0	0	2	0	10	0	0	0	0.075101	0	0.18522	ENSSSCG00000022730	4.11401	0.772292	0.789371	3.34633	3.22961	2.19249
chr7	57608749	57609962	cortex.junction_circ_007744	12	-	12	1213	2	3	4	2	0	0	0.033991	0.112396	0.186805	0.075101	0	0	WHAMM	2.60217	1.77107	0.557284	1.64903	2.1121	2.40446
chr9	144916301	144923948	cortex.junction_circ_027023	12	+	12	7647	5	4	2	0	0	1	0.0849775	0.149862	0.0934025	0	0	0	TRAF5	0.588111	0.202902	0.165849	0.213334	0.175798	0.132819
chrX	94394185	94425070	cortex.junction_circ_001510	12	-	11	30885	0	1	1	0	1	9	0	0	0	0	0	0.166698	ENSSSCG00000028955	0.124056	0	0.485651	0.34082	0.374073	0.445924
chr15	25255625	25276678	cortex.junction_circ_003397	12	+	7	21053	2	0	4	2	1	3	0.033991	0	0.186805	0.075101	0	0.0555661	ENSSSCG00000019174	0	0	0	0	0	0
chr3	62820927	62821064	cortex.junction_circ_013132	11	-	9	137	0	0	4	4	3	0	0	0	0.186805	0.150202	0.0618207	0	TMSB10	2405.48	4344.84	2066.77	1069.32	844.78	383.48
chr8	45605338	45611674	cortex.junction_circ_028929	11	-	11	6336	3	2	0	1	3	2	0.0509865	0.074931	0	0	0.0618207	0.037044	CPE	26.7656	211.672	186.297	255.563	625.311	459.161
chr13	210819580	210847843	cortex.junction_circ_023791	11	+	10	28263	1	2	1	3	3	1	0	0.074931	0	0.112651	0.0618207	0	ENSSSCG00000020975	106.468	388.926	271.757	356.192	559.1	580.289
chr4	20378228	20385281	cortex.junction_circ_004020	11	+	11	7053	3	0	1	7	0	0	0.0509865	0	0	0.262853	0	0	ENPP2	10.689	16.9896	3.3584	260.742	16.102	10.8498
chr3	84139237	84142945	cortex.junction_circ_019067	11	-	9	3708	5	4	2	0	0	0	0.0849775	0.149862	0.0934025	0	0	0	ENSSSCG00000028100	251.06	140.673	67.3482	92.3518	57.8131	36.9763
chr10	18101699	18187909	cortex.junction_circ_018180	11	+	9	86210	0	5	3	0	0	3	0	0.187327	0.140104	0	0	0.0555661	AKT3	51.988	235.045	140.516	130.906	166.803	162.804
chr1	132216530	132221585	cortex.junction_circ_022489	11	+	10	5055	4	2	1	1	0	3	0.067982	0.074931	0	0	0	0.0555661	ARPP19	131.198	121.077	83.3467	90.8533	162.58	125.094
chr1	297336188	297372240	cortex.junction_circ_013612	11	+	11	36052	5	1	2	1	1	1	0.0849775	0	0.0934025	0	0	0	ENSSSCG00000020743	65.8256	161.624	101.915	58.258	70.3934	60.8043
chr2	29219246	29219660	cortex.junction_circ_017586	11	-	11	414	2	2	4	0	2	1	0.033991	0.074931	0.186805	0	0.0412138	0	CAPRIN1	143.999	160.526	58.9325	75.3434	90.8588	77.8296
chr17	44400339	44403057	cortex.junction_circ_009526	11	-	11	2718	3	4	1	1	2	0	0.0509865	0.149862	0	0	0.0412138	0	RBM39	160.074	144.121	64.4198	56.734	54.4105	46.6105
chr13	62896960	62901048	cortex.junction_circ_022048	11	+	10	4088	0	3	5	1	0	2	0	0.112396	0.233506	0	0	0.037044	ENSSSCG00000011524	3.68606	159.22	141.586	121.195	88.0912	94.4337
chr1	195169048	195174506	cortex.junction_circ_015192	11	+	11	5458	6	2	0	1	2	0	0.101973	0.074931	0	0	0.0412138	0	ENSSSCG00000004998	114.183	126.145	84.278	71.8408	109.675	75.7344
chr4	88593581	88671024	cortex.junction_circ_013560	11	+	10	77443	1	1	4	1	0	4	0	0	0.186805	0	0	0.0740881	KIFAP3	35.7613	91.2439	98.6832	78.6998	117.651	123.467
chr4	88593581	88636542	cortex.junction_circ_006091	11	+	10	42961	2	2	3	1	0	3	0.033991	0.074931	0.140104	0	0	0.0555661	KIFAP3	35.7613	91.2439	98.6832	78.6998	117.651	123.467
chr6	45070835	45139175	cortex.junction_circ_005893	11	-	10	68340	5	0	0	4	2	0	0.0849775	0	0	0.150202	0.0412138	0	HNRNPUL1	109.725	122.193	37.4324	42.0953	45.7928	36.8166
chr9	51073472	51079497	cortex.junction_circ_003533	11	-	10	6025	3	0	5	0	0	0	0.0509865	0	0.233506	0	0	0	DDX6	90.8858	116.926	49.4785	60.0173	54.2955	47.5817
chr6	125479399	125495394	cortex.junction_circ_024898	11	+	10	15995	1	1	2	4	2	1	0	0	0.0934025	0.150202	0.0412138	0	FUBP1,NEXN	110.862	116.845	46.0257	38.4694	30.7077	27.3505
chr6	125615894	125619025	cortex.junction_circ_023340	11	-	9	3131	2	3	3	0	2	1	0.033991	0.112396	0.140104	0	0.0412138	0	FUBP1,NEXN	110.862	116.845	46.0257	38.4694	30.7077	27.3505
chr7	25228358	25229283	cortex.junction_circ_015824	11	+	11	925	2	0	3	0	0	3	0.033991	0	0.140104	0	0	0.0555661	GABBR1	7.35681	25.2276	29.401	40.3763	113.892	110.135
chr6	154523122	154552424	cortex.junction_circ_005608	11	+	11	29302	4	3	1	1	0	1	0.067982	0.112396	0	0	0	0	ERI3	35.4826	106.859	110.744	51.2352	55.5802	45.8897
chr13	38002796	38015007	cortex.junction_circ_019899	11	-	9	12211	3	4	2	0	2	0	0.0509865	0.149862	0.0934025	0	0.0412138	0	-	50.6208	109.389	35.3723	16.1605	28.9984	18.9203
chr10	71290207	71307626	cortex.junction_circ_002727	11	+	9	17419	4	0	3	0	2	2	0.067982	0	0.140104	0	0.0412138	0.037044	GDI2	102.151	56.5412	33.232	40.6817	64.651	56.1331
chr6	101794656	101804423	cortex.junction_circ_025780	11	-	8	9767	4	1	5	1	0	0	0.067982	0	0.233506	0	0	0	OSBPL1A	16.279	19.1604	22.2118	33.7101	73.7733	101.979
chr4	93598991	93622015	cortex.junction_circ_025584	11	-	10	23024	0	1	3	2	2	3	0	0	0.140104	0.075101	0.0412138	0.0555661	ENSSSCG00000029321,PBX1	49.0362	101.321	54.344	42.239	38.9547	40.8624
chr4	15262357	15264955	cortex.junction_circ_006061	11	-	11	2598	2	2	2	2	2	1	0.033991	0.074931	0.0934025	0.075101	0.0412138	0	SQLE	49.5312	98.0752	58.3531	59.9606	78.8392	55.4937
chr15	111926101	111926333	cortex.junction_circ_019276	11	+	11	232	2	4	4	1	0	0	0.033991	0.149862	0.186805	0	0	0	ENSSSCG00000016073	25.8666	88.6015	42.282	34.9177	38.1081	31.5072
chr6	99544758	99547687	cortex.junction_circ_021894	11	-	11	2929	3	2	5	0	0	1	0.0509865	0.074931	0.233506	0	0	0	MIB1	80.8256	88.3769	32.6212	43.1571	54.0274	48.4131
chrX	116389265	116396564	cortex.junction_circ_027707	11	+	10	7299	6	1	1	2	0	1	0.101973	0	0	0.075101	0	0	STAG2	78.7398	87.8238	37.1917	44.0096	34.2057	26.8269
chr7	124977817	124987581	cortex.junction_circ_028101	11	+	11	9764	0	2	3	0	0	3	0	0.074931	0.140104	0	0	0.0555661	PAPOLA	81.5627	86.8815	54.5119	67.4261	61.5617	56.4514
chr1	119589317	119598313	cortex.junction_circ_007343	11	+	11	8996	4	1	2	0	2	2	0.067982	0	0.0934025	0	0.0412138	0.037044	USP3	46.4398	73.5043	36.9568	21.6852	15.372	10.7254
chr6	127534126	127543923	cortex.junction_circ_010572	11	-	11	9797	3	4	3	0	0	1	0.0509865	0.149862	0.140104	0	0	0	ACADM	73.1414	25.3523	12.7743	23.0227	14.1963	10.0577
chr4	16723580	16729356	cortex.junction_circ_017445	11	-	9	5776	0	4	5	1	0	1	0	0.149862	0.233506	0	0	0	WDYHV1	31.5688	72.1141	31.8793	22.1305	29.2047	21.7893
chr9	63000516	63011493	cortex.junction_circ_018297	11	+	11	10977	1	3	2	2	3	0	0	0.112396	0.0934025	0.075101	0.0618207	0	APLP2	39.9803	43.5867	27.521	54.0708	67.652	62.4708
chr1	58460994	58484561	cortex.junction_circ_002391	11	+	9	23567	1	1	2	2	5	0	0	0	0.0934025	0.075101	0.103034	0	RIMS1	5.71073	42.9446	64.9291	45.377	53.8085	50.6553
chr14	132329648	132345057	cortex.junction_circ_015773	11	+	10	15409	2	0	1	5	3	0	0.033991	0	0	0.187752	0.0618207	0	SHOC2	31.703	59.0291	52.9424	46.7306	46.8494	38.5844
chr17	33108517	33112840	cortex.junction_circ_002788	11	+	9	4323	3	0	7	1	0	0	0.0509865	0	0.326909	0	0	0	XRN2	58.0634	58.1384	26.4842	19.3868	16.9139	11.3362
chr13	108395216	108395772	cortex.junction_circ_015920	11	+	11	556	6	3	2	0	0	0	0.101973	0.112396	0.0934025	0	0	0	SMC4	56.8127	32.8549	6.51133	6.43533	4.95461	3.49577
chr11	2588461	2602387	cortex.junction_circ_019204	11	+	10	13926	0	0	5	1	2	3	0	0	0.233506	0	0.0412138	0.0555661	ENSSSCG00000021286	2.90923	31.0636	55.9347	26.7986	18.6272	19.7559
chr12	59357664	59383777	cortex.junction_circ_023202	11	+	11	26113	1	4	0	2	3	1	0	0.149862	0	0.075101	0.0618207	0	MAP2K4	21.5438	23.8987	18.0204	24.4704	54.69	55.3632
chrX	19059323	19085141	cortex.junction_circ_030212	11	+	9	25818	2	0	2	0	3	4	0.033991	0	0.0934025	0	0.0618207	0.0740881	CNKSR2	5.31267	9.4087	14.9749	16.6512	43.5417	54.9739
chr9	29830957	29833681	cortex.junction_circ_029093	11	+	10	2724	1	5	4	0	0	1	0	0.187327	0.186805	0	0	0	MED17	26.4768	54.5569	27.3452	16.1403	13.1207	12.9106
chr17	37047780	37049702	cortex.junction_circ_020120	11	-	10	1922	0	0	3	2	4	2	0	0	0.140104	0.075101	0.0824276	0.037044	PTPRA	21.8516	45.6799	24.3622	35.2155	51.9105	49.0871
chr9	74859018	74869468	cortex.junction_circ_017566	11	+	9	10450	1	1	2	0	6	1	0	0	0.0934025	0	0.123641	0	ADAM22,ENSSSCG00000026399	14.5261	10.9295	19.689	37.6085	45.9998	49.3737
chr7	116968348	116975944	cortex.junction_circ_026368	11	+	11	7596	3	4	3	0	0	1	0.0509865	0.149862	0.140104	0	0	0	ZC3H14	46.5007	49.3611	25.2643	20.3129	15.5499	13.2794
chr7	116973935	116994106	cortex.junction_circ_009638	11	+	9	20171	3	4	3	1	0	0	0.0509865	0.149862	0.140104	0	0	0	ZC3H14	46.5007	49.3611	25.2643	20.3129	15.5499	13.2794
chr13	190093507	190093615	cortex.junction_circ_010427	11	+	8	108	10	1	0	0	0	0	0.169955	0	0	0	0	0	NRIP1	37.197	29.8919	36.733	46.5932	30.1907	39.9708
chr12	44463878	44476577	cortex.junction_circ_018711	11	+	8	12699	5	2	0	3	1	0	0.0849775	0.074931	0	0.112651	0	0	RHOT1	31.0986	46.4037	41.0052	22.8539	35.8134	31.6537
chr8	20670182	20747741	cortex.junction_circ_015524	11	+	11	77559	0	1	3	2	2	3	0	0	0.140104	0.075101	0.0412138	0.0555661	TBC1D19	18.319	38.5855	45.9551	22.2632	25.0043	16.265
chr9	129664192	129724374	cortex.junction_circ_010755	11	-	9	60182	0	6	0	3	0	2	0	0.224793	0	0.112651	0	0.037044	ENSSSCG00000015509	26.761	42.6631	43.1309	23.3582	21.5093	17.0036
chr1	103946009	103946660	cortex.junction_circ_017053	11	-	11	651	4	1	3	0	1	2	0.067982	0	0.140104	0	0	0.037044	ENSSSCG00000025743	28.9908	42.9434	34.6089	20.6104	20.8527	24.1792
chr1	112725708	112728614	cortex.junction_circ_013073	11	+	9	2906	0	0	4	2	2	3	0	0	0.186805	0.075101	0.0412138	0.0555661	-	14.4055	38.9502	21.6825	13.3712	21.372	7.1123
chr3	72456611	72464759	cortex.junction_circ_006722	11	-	9	8148	0	2	5	1	2	1	0	0.074931	0.233506	0	0.0412138	0	ALMS1	13.9312	38.4173	29.0129	20.5472	14.4955	14.8733
chr3	72511166	72519969	cortex.junction_circ_003028	11	-	11	8803	1	3	2	4	1	0	0	0.112396	0.0934025	0.150202	0	0	ALMS1	13.9312	38.4173	29.0129	20.5472	14.4955	14.8733
chr16	36742925	36748618	cortex.junction_circ_011789	11	-	10	5693	7	1	2	0	1	0	0.118968	0	0.0934025	0	0	0	SKIV2L2	37.1883	31.9291	19.2886	18.1887	18.5403	13.9857
chr9	120349845	120369612	cortex.junction_circ_001131	11	+	10	19767	8	1	2	0	0	0	0.135964	0	0.0934025	0	0	0	EZH2	31.9998	35.719	18.5	8.07419	3.24214	1.75082
chr3	26025356	26026037	cortex.junction_circ_015782	11	+	9	681	4	5	2	0	0	0	0.067982	0.187327	0.0934025	0	0	0	LYRM1	17.4682	35.6296	25.4719	12.9241	18.1797	13.0842
chr17	43051168	43053075	cortex.junction_circ_022369	11	+	10	1907	3	0	4	0	2	2	0.0509865	0	0.186805	0	0.0412138	0.037044	ITCH	29.8388	35.1849	25.1801	17.0257	20.7369	17.5334
chr4	35844935	35890740	cortex.junction_circ_021741	11	-	10	45805	0	4	5	0	2	0	0	0.149862	0.233506	0	0.0412138	0	RIMS2	2.96973	18.3986	35.0933	11.8297	31.98	21.6375
chr13	210042275	210047801	cortex.junction_circ_002844	11	+	10	5526	0	2	7	0	1	1	0	0.074931	0.326909	0	0	0	MORC3	17.2162	34.5431	34.8909	15.3437	15.3909	12.7569
chr8	141457585	141465095	cortex.junction_circ_025974	11	-	10	7510	4	1	4	1	0	1	0.067982	0	0.186805	0	0	0	PTPN13	34.0703	12.853	9.15296	16.5614	11.7419	8.46958
chr8	32701101	32710967	cortex.junction_circ_004749	11	-	9	9866	0	2	4	0	1	4	0	0.074931	0.186805	0	0	0.0740881	PDS5A	32.4636	33.2454	16.0887	17.4836	17.1317	12.9752
chr14	122238907	122257813	cortex.junction_circ_007819	11	+	9	18906	3	0	4	0	2	2	0.0509865	0	0.186805	0	0.0412138	0.037044	BTRC	16.4636	22.8423	17.2125	19.4519	30.2818	31.6161
chr1	96702125	96704876	cortex.junction_circ_017794	11	-	8	2751	0	1	5	1	1	3	0	0	0.233506	0	0	0.0555661	ENSSSCG00000004465	31.2145	26.2817	18.5992	12.3185	14.1757	11.4113
chr1	134653308	134655932	cortex.junction_circ_013972	11	+	9	2624	3	2	2	1	2	1	0.0509865	0.074931	0.0934025	0	0.0412138	0	TRPM7	30.229	29.9156	25.4424	22.1421	14.9095	12.9236
chr17	45690867	45693212	cortex.junction_circ_010272	11	-	10	2345	3	3	4	0	0	1	0.0509865	0.112396	0.186805	0	0	0	RBL1	29.9861	24.6115	7.29245	3.7629	3.37161	2.65057
chr3	98680366	98682946	cortex.junction_circ_010688	11	+	11	2580	1	2	3	1	0	4	0	0.074931	0.140104	0	0	0.0740881	FBXO11	15.694	28.7298	19.1552	23.0502	26.4787	24.6013
chr1	229233920	229296319	cortex.junction_circ_000546	11	-	11	62399	1	7	1	0	2	0	0	0.262258	0	0	0.0412138	0	CNTLN	9.62015	26.2149	2.9831	3.86641	1.23519	2.41846
chr7	30110337	30110761	cortex.junction_circ_021188	11	+	10	424	0	3	6	1	0	1	0	0.112396	0.280208	0	0	0	HMGCLL1	2.34596	14.2625	26.1947	23.7647	26.054	20.3377
chr12	18786984	18790319	cortex.junction_circ_006324	11	+	10	3335	10	1	0	0	0	0	0.169955	0	0	0	0	0	GJC1	25.6498	19.4498	7.33924	4.1578	2.3104	1.99748
chr9	102020371	102050715	cortex.junction_circ_017050	11	-	9	30344	0	0	3	0	5	3	0	0	0.140104	0	0.103034	0.0555661	SLC25A40	25.3672	20.1695	12.7518	19.6493	16.584	12.5598
chr12	49749480	49750243	cortex.junction_circ_015330	11	-	11	763	0	3	6	0	1	1	0	0.112396	0.280208	0	0	0	PRPF8	24.6975	23.3061	10.1302	17.5996	20.1252	18.1485
chr11	26291063	26307201	cortex.junction_circ_028800	11	-	9	16138	2	3	1	1	3	1	0.033991	0.112396	0	0	0.0618207	0	NAA16	15.8271	24.4868	21.414	9.4438	8.94941	7.9542
chr3	73352411	73374822	cortex.junction_circ_002436	11	+	10	22411	0	4	2	1	0	3	0	0.149862	0.0934025	0	0	0.0555661	ENSSSCG00000022848	15.3841	24.3415	18.9545	20.4332	22.5281	22.3421
chr13	3089206	3113691	cortex.junction_circ_013639	11	-	11	24485	1	3	4	0	0	2	0	0.112396	0.186805	0	0	0.037044	ANKRD28	10.0175	24.1454	9.20173	7.50741	12.1363	11.2522
chr1	64737842	64745751	cortex.junction_circ_010826	11	-	9	7909	4	3	1	1	0	1	0.067982	0.112396	0	0	0	0	ENSSSCG00000004328,ENSSSCG00000004329	23.0985	19.2428	11.3115	11.5531	14.6494	16.004
chr2	148139472	148163399	cortex.junction_circ_027804	11	+	11	23927	3	5	1	0	0	2	0.0509865	0.187327	0	0	0	0.037044	ENSSSCG00000014364	22.5672	11.4987	4.4607	7.20495	8.59272	8.059
chr6	132259507	132261114	cortex.junction_circ_018805	11	+	11	1607	1	4	2	3	0	1	0	0.149862	0.0934025	0.112651	0	0	LRRC40	18.2436	22.3625	17.0632	12.6967	12.8653	11.2394
chr1	18675425	18734033	cortex.junction_circ_008219	11	+	9	58608	0	11	0	0	0	0	0	0.41212	0	0	0	0	PPIL4	16.1557	21.9448	15.3236	15.3001	13.2332	10.611
chr12	16062481	16071225	cortex.junction_circ_014029	11	-	7	8744	1	4	6	0	0	0	0	0.149862	0.280208	0	0	0	TLK2	15.7119	21.8215	12.9201	8.33547	9.39161	8.11168
chr9	143198080	143238551	cortex.junction_circ_004083	11	+	10	40471	4	2	2	0	0	0	0.067982	0.074931	0.0934025	0	0	0	RPS6KC1	12.5478	21.7242	16.5528	15.3419	18.2804	14.6678
chr3	5184975	5192337	cortex.junction_circ_008326	11	+	10	7362	4	3	1	2	0	1	0.067982	0.112396	0	0.075101	0	0	PMS2	12.2365	20.7806	11.1741	9.84332	11.0663	10.0853
chr1	231595598	231609566	cortex.junction_circ_007572	11	-	10	13968	1	3	2	0	2	3	0	0.112396	0.0934025	0	0.0412138	0.0555661	ZDHHC21	10.5907	11.4363	17.0752	11.2622	19.8583	14.4642
chr10	75674305	75691485	cortex.junction_circ_001722	11	+	11	17180	1	2	3	2	0	2	0	0.074931	0.140104	0.075101	0	0.037044	LARP4B	10.1848	16.8994	19.8035	11.8792	17.4366	15.2656
chr1	257754305	257762035	cortex.junction_circ_000651	11	+	9	7730	2	6	0	1	0	2	0.033991	0.224793	0	0	0	0.037044	CEP78	19.6222	17.2199	9.32476	9.86094	6.49836	5.30274
chr4	87543027	87545344	cortex.junction_circ_030720	11	-	11	2317	5	1	2	2	1	0	0.0849775	0	0.0934025	0.075101	0	0	CEBPD	17.9989	18.9738	9.26774	4.591	3.16902	3.07511
chr8	47773858	47786617	cortex.junction_circ_021209	11	-	11	12759	3	0	6	1	0	0	0.0509865	0	0.280208	0	0	0	PDGFC	18.9282	7.02091	3.32258	6.53864	8.94736	5.64099
chrX	78770430	78776854	cortex.junction_circ_029964	11	-	11	6424	2	4	0	1	3	1	0.033991	0.149862	0	0	0.0618207	0	CHM	10.4531	12.8829	11.4536	10.1564	18.8068	18.8088
chr13	42362492	42364929	cortex.junction_circ_012790	11	-	8	2437	4	1	1	1	3	1	0.067982	0	0	0	0.0618207	0	CCDC66	12.2961	18.7272	13.8108	12.145	9.18061	8.43591
chr13	42383172	42392300	cortex.junction_circ_026018	11	-	9	9128	2	2	6	1	0	0	0.033991	0.074931	0.280208	0	0	0	CCDC66	12.2961	18.7272	13.8108	12.145	9.18061	8.43591
chr1	93400454	93415072	cortex.junction_circ_002805	11	-	9	14618	3	2	3	2	1	0	0.0509865	0.074931	0.140104	0.075101	0	0	DOPEY1	8.99119	18.4976	10.0301	11.0223	13.7473	12.7094
chr15	61777760	61782824	cortex.junction_circ_011247	11	+	11	5064	0	1	4	2	0	4	0	0	0.186805	0.075101	0	0.0740881	GSR	18.3524	13.5205	5.44618	5.77924	5.09418	3.19551
chr9	37679652	37689540	cortex.junction_circ_003821	11	+	11	9888	1	4	5	0	1	0	0	0.149862	0.233506	0	0	0	-	10.7777	16.8563	14.8015	12.4669	6.53325	5.62045
chr16	55475543	55496410	cortex.junction_circ_011229	11	-	11	20867	3	1	0	2	3	2	0.0509865	0	0	0.075101	0.0618207	0.037044	CREBRF	6.48234	15.9647	9.17382	8.76779	9.08618	9.43517
chr14	21564777	21576174	cortex.junction_circ_013673	11	+	10	11397	3	4	3	1	0	0	0.0509865	0.149862	0.140104	0	0	0	NEK1	12.287	15.5197	11.5718	7.81418	5.41522	5.66375
chr2	91169755	91264363	cortex.junction_circ_023089	11	+	11	94608	0	1	2	0	5	3	0	0	0.0934025	0	0.103034	0.0555661	MSH3	11.1166	12.3065	15.1632	11.1502	12.9633	11.8928
chr2	91169755	91230855	cortex.junction_circ_023430	11	+	11	61100	2	1	3	0	3	2	0.033991	0	0.140104	0	0.0618207	0.037044	MSH3	11.1166	12.3065	15.1632	11.1502	12.9633	11.8928
chr17	717211	734222	cortex.junction_circ_029698	11	-	10	17011	0	1	2	3	1	4	0	0	0.0934025	0.112651	0	0.0740881	LONRF1	14.911	14.1747	13.4572	10.2313	8.44227	6.39126
chr14	66220251	66231536	cortex.junction_circ_013877	11	+	11	11285	2	4	1	2	0	2	0.033991	0.149862	0	0.075101	0	0.037044	CSGALNACT2	7.19204	14.2997	8.52636	6.006	6.70066	5.77399
chr7	102134419	102140493	cortex.junction_circ_014808	11	-	10	6074	2	5	0	1	3	0	0.033991	0.187327	0	0	0.0618207	0	ZFYVE1	9.10155	14.23	8.71708	7.67726	12.102	9.96527
chr5	69495866	69496574	cortex.junction_circ_003772	11	-	10	708	1	5	2	1	2	0	0	0.187327	0.0934025	0	0.0412138	0	TULP3	14.0264	13.1903	7.34924	6.86274	5.23717	3.87966
chr3	4956549	4962030	cortex.junction_circ_024814	11	-	6	5481	0	2	8	1	0	0	0	0.074931	0.37361	0	0	0	ENSSSCG00000021285	6.24576	9.78825	13.0443	7.66608	6.43283	4.22053
chr2	59237033	59238099	cortex.junction_circ_016883	11	+	9	1066	2	2	1	3	3	0	0.033991	0.074931	0	0.112651	0.0618207	0	ENSSSCG00000013895	1.72495	2.57068	1.59654	3.88458	10.8042	13.0245
chr15	119988763	120087629	cortex.junction_circ_009362	11	+	9	98866	2	1	0	2	4	2	0.033991	0	0	0.075101	0.0824276	0.037044	ENSSSCG00000026834	3.76416	12.9739	0	3.28888	2.27404	2.04217
chr6	150888883	150895226	cortex.junction_circ_017008	11	-	10	6343	2	0	1	5	1	2	0.033991	0	0	0.187752	0	0.037044	SPATA6	5.78604	9.32244	6.04099	12.9145	6.84618	3.995
chr8	90494254	90496491	cortex.junction_circ_020278	11	+	11	2237	0	0	3	3	0	3	0	0	0.140104	0.112651	0	0.0555661	INPP4B	10.0118	2.17414	5.89381	9.98484	12.8419	7.77657
chr11	18628806	18676841	cortex.junction_circ_004268	11	+	10	48035	1	6	0	0	0	2	0	0.224793	0	0	0	0.037044	SETDB2	7.03947	12.3988	8.03212	9.72257	8.93017	8.28181
chr3	122048174	122049951	cortex.junction_circ_013939	11	+	11	1777	3	5	3	0	0	0	0.0509865	0.187327	0.140104	0	0	0	ENSSSCG00000008592	9.75893	12.2282	5.75389	4.83944	4.152	3.59175
chr8	58262344	58263173	cortex.junction_circ_019111	11	-	11	829	1	4	4	1	0	0	0	0.149862	0.186805	0	0	0	CEP135	12.006	11.6706	5.89034	7.93218	4.59875	3.73085
chrX	40486595	40503864	cortex.junction_circ_003477	11	-	10	17269	4	3	2	1	1	0	0.067982	0.112396	0.0934025	0	0	0	MED14	9.41296	11.8446	6.31385	9.5363	10.7845	9.8098
chr6	109717486	109781967	cortex.junction_circ_020355	11	+	11	64481	4	3	0	0	1	3	0.067982	0.112396	0	0	0	0.0555661	ASXL3	6.64285	7.72268	11.4963	5.91555	4.9077	5.76784
chr17	55235757	55240628	cortex.junction_circ_009219	11	+	11	4871	0	1	8	0	0	2	0	0	0.37361	0	0	0.037044	ZMYND8	8.67309	11.3845	5.22243	5.72848	5.69307	4.80096
chr3	39633511	39635229	cortex.junction_circ_001701	11	+	11	1718	2	0	2	3	1	3	0.033991	0	0.0934025	0.112651	0	0.0555661	CREBBP	8.00329	10.4128	5.15255	6.46366	6.68716	6.57785
chr1	197488731	197488871	cortex.junction_circ_015457	11	-	10	140	0	0	2	5	0	3	0	0	0.0934025	0.187752	0	0.0555661	-	1.0635	4.5283	9.69017	7.73913	8.6671	6.4343
chr10	71317682	71319443	cortex.junction_circ_022694	11	-	11	1761	3	2	1	2	2	1	0.0509865	0.074931	0	0.075101	0.0412138	0	FAM208B	7.81584	9.24559	4.66317	4.64042	7.10338	6.95619
chr13	72802674	72832527	cortex.junction_circ_020483	11	-	8	29853	5	0	1	1	1	3	0.0849775	0	0	0	0	0.0555661	ENSSSCG00000030273	9.07983	7.24144	3.78134	4.10534	4.35366	4.52956
chr10	49568555	49587733	cortex.junction_circ_023989	11	+	10	19178	1	0	1	0	7	2	0	0	0	0	0.144248	0.037044	CACNB2	1.95488	2.99882	4.72236	4.38385	8.11175	8.65324
chr14	79600632	79608261	cortex.junction_circ_012257	11	+	11	7629	3	2	5	0	1	0	0.0509865	0.074931	0.233506	0	0	0	SGPL1	8.59393	5.81784	2.59557	3.09897	3.65367	2.56028
chr13	147427560	147428832	cortex.junction_circ_013395	11	+	11	1272	1	1	0	3	2	4	0	0	0	0.112651	0.0412138	0.0740881	ENSSSCG00000028575	6.02799	8.5356	4.47245	5.8477	8.46609	6.15336
chr13	38271666	38288294	cortex.junction_circ_029799	11	-	10	16628	2	1	3	1	3	1	0.033991	0	0.140104	0	0.0618207	0	SFMBT1	5.56821	7.03941	3.50029	5.48941	4.37854	4.80657
chr8	88824074	88866692	cortex.junction_circ_016280	11	+	11	42618	5	0	0	1	5	0	0.0849775	0	0	0	0.103034	0	ENSSSCG00000030517	6.65366	0.79718	1.08386	1.17646	6.88667	3.71012
chr1	301441602	301461510	cortex.junction_circ_000758	11	+	9	19908	1	3	6	0	0	1	0	0.112396	0.280208	0	0	0	ANGPTL2	6.78822	1.17122	0.728985	1.02021	3.55004	1.82031
chr14	99797622	99798951	cortex.junction_circ_010191	11	-	7	1329	0	0	1	3	6	1	0	0	0	0.112651	0.123641	0	-	0.511901	3.20892	2.36157	3.7409	5.56454	3.71176
chr2	61950217	61953288	cortex.junction_circ_008733	11	+	11	3071	3	3	1	3	0	0	0.0509865	0.112396	0	0.112651	0	0	ENSSSCG00000025176	5.48417	3.09389	0.841425	2.16851	2.76728	2.72319
chr13	59840069	59893851	cortex.junction_circ_021388	11	-	11	53782	2	0	0	0	8	1	0.033991	0	0	0	0.164855	0	SHQ1	4.80622	5.02234	4.56993	2.38984	3.76315	2.71973
chr13	209969994	209976329	cortex.junction_circ_013668	11	+	9	6335	0	0	7	3	0	0	0	0	0.326909	0.112651	0	0	DOPEY2	0.810368	3.87217	4.09779	4.37516	4.88813	4.48197
chrX	131553089	131553229	cortex.junction_circ_007307	11	+	8	140	0	0	7	0	3	1	0	0	0.326909	0	0.0618207	0	CH242-176I15.2	0	0.975709	0.642983	1.19747	0	0.289448
chr13	210784080	210792658	cortex.junction_circ_005602	10	+	7	8578	2	3	5	0	0	0	0.033991	0.112396	0.233506	0	0	0	ENSSSCG00000020975	106.468	388.926	271.757	356.192	559.1	580.289
chr15	114163551	114168230	cortex.junction_circ_001080	10	+	9	4679	0	5	4	0	0	1	0	0.187327	0.186805	0	0	0	SATB2	5.38021	212.394	319.566	145.838	117.424	89.6135
chr15	124073355	124104084	cortex.junction_circ_005577	10	+	10	30729	0	2	2	0	3	3	0	0.074931	0.0934025	0	0.0618207	0.0555661	MAP2	30.3124	289.304	174.275	217.075	293.387	302.768
chr10	18187786	18219757	cortex.junction_circ_013100	10	+	9	31971	1	4	1	0	1	3	0	0.149862	0	0	0	0.0555661	AKT3	51.988	235.045	140.516	130.906	166.803	162.804
chr13	199473945	199476105	cortex.junction_circ_003554	10	-	10	2160	2	2	0	0	0	3	0.033991	0.074931	0	0	0	0.0555661	APP	67.9017	103.682	63.7029	166.047	209.05	219.287
chr15	115740394	115743423	cortex.junction_circ_024732	10	-	9	3029	3	1	0	3	3	0	0.0509865	0	0	0.112651	0.0618207	0	BZW1	206.433	212.399	103.245	117.715	171.302	142.778
chr6	99212304	99259476	cortex.junction_circ_006307	10	-	9	47172	0	1	3	0	3	3	0	0	0.140104	0	0.0618207	0.0555661	SNRPD1	196.093	126.869	53.762	40.2089	34.039	25.6672
chr1	270602783	270617085	cortex.junction_circ_012562	10	+	9	14302	2	5	0	1	0	1	0.033991	0.187327	0	0	0	0	ENSSSCG00000005391,MSANTD3	83.1366	186.743	123.395	74.6335	73.591	54.6827
chr18	49340343	49341282	cortex.junction_circ_001272	10	-	10	939	2	2	2	2	0	1	0.033991	0.074931	0.0934025	0.075101	0	0	TAX1BP1	107.765	185.349	94.7689	113.171	129.475	99.6929
chr3	114318120	114352969	cortex.junction_circ_007719	10	-	10	34849	6	0	0	1	2	1	0.101973	0	0	0	0.0412138	0	MEMO1	71.4784	86.3159	164.704	43.3052	40.5312	35.817
chr7	91890125	91895327	cortex.junction_circ_028323	10	-	10	5202	1	3	5	0	0	1	0	0.112396	0.233506	0	0	0	CHD2	88.5151	154.452	99.3919	54.9394	49.4422	50.2345
chr7	91930062	91982115	cortex.junction_circ_022280	10	-	10	52053	1	1	1	2	4	1	0	0	0	0.075101	0.0824276	0	CHD2	88.5151	154.452	99.3919	54.9394	49.4422	50.2345
chr7	91949363	91982115	cortex.junction_circ_029008	10	-	9	32752	2	2	2	2	2	0	0.033991	0.074931	0.0934025	0.075101	0.0412138	0	CHD2	88.5151	154.452	99.3919	54.9394	49.4422	50.2345
chr7	91976024	91977940	cortex.junction_circ_023216	10	-	10	1916	1	6	1	0	2	0	0	0.224793	0	0	0.0412138	0	CHD2	88.5151	154.452	99.3919	54.9394	49.4422	50.2345
chr18	59628323	59641061	cortex.junction_circ_005024	10	-	7	12738	1	2	5	1	0	1	0	0.074931	0.233506	0	0	0	CDK13	63.3618	115.074	119.137	44.9807	45.3488	32.8883
chr11	56292567	56303570	cortex.junction_circ_010278	10	+	10	11003	4	2	2	1	0	1	0.067982	0.074931	0.0934025	0	0	0	NDFIP2	22.3128	29.1304	23.1307	28.043	89.9543	113.379
chr11	5274151	5288837	cortex.junction_circ_017528	10	+	8	14686	2	5	0	0	0	2	0.033991	0.187327	0	0	0	0.037044	PAN3	26.1577	54.2516	102.996	30.1516	24.373	19.622
chr14	16173205	16181494	cortex.junction_circ_004883	10	+	10	8289	1	3	4	0	0	1	0	0.112396	0.186805	0	0	0	FDFT1	85.2603	102.184	67.8632	54.5277	64.4639	50.0816
chr3	23075176	23077100	cortex.junction_circ_029839	10	-	8	1924	0	1	1	1	5	2	0	0	0	0	0.103034	0.037044	ENSSSCG00000007833	2.888	4.68035	11.8776	27.2623	100.724	91.2535
chr18	59518594	59557766	cortex.junction_circ_027202	10	-	9	39172	4	2	0	1	0	2	0.067982	0.074931	0	0	0	0.037044	ENSSSCG00000016766,ENSSSCG00000016767,ENSSSCG00000020787	37.8821	64.1431	98.3621	34.8151	28.7078	18.7769
chr4	98051659	98061929	cortex.junction_circ_018837	10	+	10	10270	2	1	2	2	2	1	0.033991	0	0.0934025	0.075101	0.0412138	0	COPA	81.6995	96.3399	50.9879	51.9487	59.0583	49.9382
chr6	79809423	79846296	cortex.junction_circ_002654	10	+	8	36873	4	0	2	0	4	0	0.067982	0	0.0934025	0	0.0824276	0	ENSSSCG00000026263,EPB41	92.5761	41.7586	23.5614	12.4659	11.4751	5.52334
chr1	92840422	92845471	cortex.junction_circ_003897	10	+	10	5049	0	2	3	1	2	2	0	0.074931	0.140104	0	0.0412138	0.037044	SNAP91	3.09378	43.5444	90.8673	50.7356	68.2742	68.864
chr4	31337247	31396823	cortex.junction_circ_008891	10	-	7	59576	3	2	0	0	0	3	0.0509865	0.074931	0	0	0	0.0555661	EMC2	77.3387	90.3976	58.2586	53.5122	68.7172	61.4438
chr6	64444238	64444408	cortex.junction_circ_010935	10	+	7	170	1	1	5	0	0	3	0	0	0.233506	0	0	0.0555661	KIF1B	26.0855	57.7041	26.2942	52.9898	88.2414	81.6496
chr5	50283217	50283984	cortex.junction_circ_027174	10	-	9	767	1	3	4	1	0	1	0	0.112396	0.186805	0	0	0	MED21	85.8011	69.6937	48.1304	28.02	19.2017	17.6737
chr1	50514832	50516588	cortex.junction_circ_005398	10	+	7	1756	0	8	0	2	0	0	0	0.299724	0	0.075101	0	0	ENSSSCG00000025941	47.8766	81.5025	62.809	40.9026	35.3807	26.6879
chr9	9541815	9548296	cortex.junction_circ_014170	10	-	10	6481	3	1	6	0	0	0	0.0509865	0	0.280208	0	0	0	PGM2L1	7.2106	27.9247	36.5422	64.0578	76.6634	78.3368
chr13	73300580	73303215	cortex.junction_circ_020385	10	-	9	2635	1	2	3	0	0	0	0	0.074931	0.140104	0	0	0	BRK1	57.1217	76.1795	61.644	31.3284	38.2683	27.1542
chr9	50831547	50834603	cortex.junction_circ_013815	10	-	10	3056	6	2	1	0	0	0	0.101973	0.074931	0	0	0	0	ARCN1	75.43	53.1712	30.8093	36.4253	39.049	33.8994
chr13	1164932	1171370	cortex.junction_circ_020698	10	-	9	6438	0	2	4	0	4	0	0	0.074931	0.186805	0	0.0824276	0	ATP2C1	47.7662	69.9154	56.8518	70.7569	70.7096	70.3127
chr2	50895878	50985835	cortex.junction_circ_009820	10	+	10	89957	0	7	3	0	0	0	0	0.262258	0.140104	0	0	0	ENSSSCG00000021199	45.6376	70.555	35.2909	32.1802	29.5856	24.9072
chr5	92243037	92243231	cortex.junction_circ_006102	10	-	9	194	1	2	6	1	0	0	0	0.074931	0.280208	0	0	0	VEZT	26.7298	67.6657	59.0542	42.6166	56.8631	49.6371
chr16	21326992	21329914	cortex.junction_circ_022487	10	+	8	2922	0	1	3	0	0	0	0	0	0.140104	0	0	0	RAI14	25.7806	64.6205	16.2863	10.9374	7.79542	7.30305
chr8	74357359	74402890	cortex.junction_circ_011894	10	+	9	45531	0	3	4	0	2	1	0	0.112396	0.186805	0	0.0412138	0	MTHFD2L	4.06158	46.9413	60.8182	17.1459	15.332	10.361
chr12	25201451	25202399	cortex.junction_circ_014488	10	+	10	948	4	5	1	0	0	0	0.067982	0.187327	0	0	0	0	ENSSSCG00000023128	60.359	9.87743	0.541232	0.196292	0.0303311	0.0671335
chr13	88874566	88874689	cortex.junction_circ_001564	10	+	9	123	0	2	8	0	0	0	0	0.074931	0.37361	0	0	0	CLSTN2	2.31748	58.4043	16.2633	15.4075	15.7429	15.9038
chr5	213883	226541	cortex.junction_circ_005680	10	-	8	12658	0	0	1	6	2	1	0	0	0	0.225303	0.0412138	0	TBC1D22A	21.7573	44.7498	58.0732	22.6893	15.3454	11.5588
chr2	50789561	50805720	cortex.junction_circ_016758	10	-	10	16159	4	4	1	0	0	1	0.067982	0.149862	0	0	0	0	ENSSSCG00000013402	26.9601	57.1948	30.7619	22.1109	17.1275	13.9958
chr3	104182824	104195188	cortex.junction_circ_017080	10	-	10	12364	1	3	3	0	0	0	0	0.112396	0.140104	0	0	0	EML4	55.5997	30.5902	17.4968	13.5562	11.9395	9.48827
chr15	115994298	116055840	cortex.junction_circ_000754	10	-	8	61542	0	0	4	0	3	3	0	0	0.186805	0	0.0618207	0.0555661	ENSSSCG00000016099	15.37	34.0638	22.9823	27.1111	42.7881	54.6353
chr8	58350411	58366177	cortex.junction_circ_008036	10	-	10	15766	0	2	4	2	0	1	0	0.074931	0.186805	0.075101	0	0	EXOC1	31.0837	54.5903	36.8594	31.3277	36.6934	29.3039
chr9	29830957	29840619	cortex.junction_circ_011476	10	+	10	9662	1	5	2	0	0	2	0	0.187327	0.0934025	0	0	0.037044	MED17	26.4768	54.5569	27.3452	16.1403	13.1207	12.9106
chr2	98310291	98326796	cortex.junction_circ_010476	10	-	9	16505	1	3	3	1	2	0	0	0.112396	0.140104	0	0.0412138	0	TMEM161B	13.4338	51.2006	48.2103	20.3387	13.972	10.4476
chr6	88343001	88351020	cortex.junction_circ_013594	10	+	10	8019	1	5	0	1	2	1	0	0.187327	0	0	0.0412138	0	KIAA0754,MACF1	24.61	48.0734	21.1258	31.8875	33.9162	30.605
chr14	142840672	142840902	cortex.junction_circ_027345	10	-	10	230	2	0	2	3	0	1	0.033991	0	0.0934025	0.112651	0	0	ATE1	35.1653	46.7231	47.0162	23.885	32.0112	23.8813
chr12	40678583	40679789	cortex.junction_circ_024165	10	-	10	1206	1	2	3	1	2	1	0	0.074931	0.140104	0	0.0412138	0	DDX52,SYNRG	30.1029	45.9263	22.8609	20.7103	25.4345	22.7167
chr16	22541544	22557643	cortex.junction_circ_008992	10	-	9	16099	4	0	1	1	3	1	0.067982	0	0	0	0.0618207	0	NADK2	45.8223	18.9066	18.3737	20.2457	18.7939	17.6293
chr1	101186410	101191510	cortex.junction_circ_030746	10	-	10	5100	2	5	0	0	1	2	0.033991	0.187327	0	0	0	0.037044	SENP6	45.2847	40.0497	22.0976	39.6256	28.7789	29.5583
chr13	149631856	149685278	cortex.junction_circ_023591	10	+	10	53422	0	2	1	3	0	3	0	0.074931	0	0.112651	0	0.0555661	GSK3B	25.6186	44.7427	23.4648	31.5124	43.1597	42.8172
chr13	16467578	16526599	cortex.junction_circ_027094	10	-	9	59021	1	1	3	0	0	0	0	0	0.140104	0	0	0	AZI2	28.2227	44.5907	27.6735	27.505	35.5974	29.4168
chr1	106924969	106929326	cortex.junction_circ_030530	10	-	10	4357	5	0	1	2	0	2	0.0849775	0	0	0.075101	0	0.037044	SMAD2	41.5561	43.399	29.0444	26.27	22.0842	17.6711
chr15	34890618	34897264	cortex.junction_circ_008801	10	+	10	6646	2	5	3	0	0	0	0.033991	0.187327	0.140104	0	0	0	ENSSSCG00000027791,ENSSSCG00000028011	27.5606	43.1315	24.7158	25.459	27.8953	26.7287
chr15	146530960	146560684	cortex.junction_circ_014929	10	+	9	29724	0	4	3	3	0	0	0	0.149862	0.140104	0.112651	0	0	DIS3L2	41.4661	42.7137	20.8618	25.0977	20.2324	17.4501
chr4	36900161	36908903	cortex.junction_circ_016274	10	-	8	8742	1	3	4	1	0	1	0	0.112396	0.186805	0	0	0	ATP6V1C1	8.91195	12.9315	16.1884	22.9493	42.3991	41.4817
chr12	27541664	27568015	cortex.junction_circ_012112	10	-	10	26351	2	2	2	2	0	0	0.033991	0.074931	0.0934025	0.075101	0	0	MBTD1	28.8142	41.1753	15.7613	11.0341	8.71352	6.54215
chr12	27597384	27606771	cortex.junction_circ_030524	10	+	10	9387	2	1	2	2	2	1	0.033991	0	0.0934025	0.075101	0.0412138	0	MBTD1	28.8142	41.1753	15.7613	11.0341	8.71352	6.54215
chr13	143414633	143419711	cortex.junction_circ_000972	10	+	6	5078	1	6	1	0	2	0	0	0.224793	0	0	0.0412138	0	TFRC	40.6283	29.1597	20.1273	18.9214	35.5455	31.3145
chr6	13369363	13371247	cortex.junction_circ_023875	10	-	9	1884	3	2	2	1	2	0	0.0509865	0.074931	0.0934025	0	0.0412138	0	AARS	28.8238	20.7054	17.3339	22.0785	40.3632	35.3636
chr5	17688361	17694747	cortex.junction_circ_000031	10	+	10	6386	0	3	4	0	2	1	0	0.112396	0.186805	0	0.0412138	0	SCN8A	2.37226	7.75218	6.55496	10.3736	29.0443	40.0649
chr5	61500661	61514489	cortex.junction_circ_010879	10	-	10	13828	5	3	0	0	0	0	0.0849775	0.112396	0	0	0	0	ATF7IP	20.7332	39.9475	16.2813	17.8876	15.0414	11.3152
chr10	16612451	16613757	cortex.junction_circ_017869	10	-	9	1306	2	2	3	0	3	0	0.033991	0.074931	0.140104	0	0.0618207	0	PARP1	39.4557	37.8653	15.639	16.4887	21.6511	17.1373
chr17	30263141	30273404	cortex.junction_circ_000314	10	+	8	10263	1	2	3	0	2	2	0	0.074931	0.140104	0	0.0412138	0.037044	SEC23B	31.0473	38.5042	22.2426	20.6533	30.512	25.428
chr13	37977079	37987024	cortex.junction_circ_019117	10	-	9	9945	0	0	2	3	5	0	0	0	0.0934025	0.112651	0.103034	0	-	20.9157	37.4341	21.088	18.8496	16.826	13.3535
chr16	36742925	36775306	cortex.junction_circ_020397	10	-	10	32381	1	2	4	1	1	1	0	0.074931	0.186805	0	0	0	SKIV2L2	37.1883	31.9291	19.2886	18.1887	18.5403	13.9857
chr9	96045832	96053461	cortex.junction_circ_020937	10	-	9	7629	3	4	0	0	3	0	0.0509865	0.149862	0	0	0.0618207	0	SNX13	20.6832	26.0141	23.4846	26.8344	36.5475	35.3245
chr9	96050797	96053461	cortex.junction_circ_025090	10	-	10	2664	2	2	2	2	1	1	0.033991	0.074931	0.0934025	0.075101	0	0	SNX13	20.6832	26.0141	23.4846	26.8344	36.5475	35.3245
chr3	66536814	66567718	cortex.junction_circ_004603	10	-	10	30904	0	1	6	3	0	0	0	0	0.280208	0.112651	0	0	ENSSSCG00000008250	6.08304	33.6454	23.2198	22.662	36.3816	28.8859
chr13	97278056	97304344	cortex.junction_circ_001917	10	-	10	26288	2	3	0	1	3	1	0.033991	0.112396	0	0	0.0618207	0	HLTF	29.617	36.1287	23.5917	25.8869	33.2609	29.7656
chr1	108480411	108482233	cortex.junction_circ_012314	10	+	8	1822	1	0	3	3	3	0	0	0	0.140104	0.112651	0.0618207	0	ENSSSCG00000027951	20.1325	25.457	33.2322	21.5366	36.1246	21.9788
chr1	225740192	225811866	cortex.junction_circ_011311	10	-	10	71674	0	3	3	1	0	2	0	0.112396	0.140104	0	0	0.037044	ENSSSCG00000028406	18.5996	24.128	28.6564	18.4206	36.1072	32.4097
chr11	83475286	83562646	cortex.junction_circ_023342	10	+	9	87360	0	2	2	1	2	3	0	0.074931	0.0934025	0	0.0412138	0.0555661	MYO16	3.9837	28.0749	35.7204	23.186	29.2521	27.4437
chr11	73511910	73512686	cortex.junction_circ_027630	10	+	9	776	2	4	0	1	2	1	0.033991	0.149862	0	0	0.0412138	0	MBNL2	23.5514	26.0249	10.6102	16.0281	34.4456	27.7872
chr11	19712162	19718631	cortex.junction_circ_012888	10	-	9	6469	0	4	2	0	3	1	0	0.149862	0.0934025	0	0.0618207	0	LPAR6	34.1151	17.1871	7.94125	18.3248	10.454	7.65127
chr9	40553754	40554238	cortex.junction_circ_020572	10	+	10	484	0	1	2	0	0	2	0	0	0.0934025	0	0	0.037044	CUL5	24.303	34.0065	26.2152	19.0074	22.5413	21.1985
chr6	5097895	5099394	cortex.junction_circ_025580	10	+	9	1499	7	0	0	0	3	0	0.118968	0	0	0	0.0618207	0	MBTPS1	32.8101	33.5494	18.059	13.0685	20.8361	16.3015
chr13	33720937	33722650	cortex.junction_circ_029200	10	+	10	1713	4	0	2	0	3	1	0.067982	0	0.0934025	0	0.0618207	0	ENSSSCG00000023036	31.4388	27.3133	10.9011	9.12124	8.74986	6.3069
chr4	55272746	55298110	cortex.junction_circ_023768	10	+	9	25364	0	1	2	1	2	4	0	0	0.0934025	0	0.0412138	0.0740881	RMDN1	30.6341	25.5789	22.7097	14.8527	16.2307	11.7507
chr14	141297377	141303460	cortex.junction_circ_015076	10	+	10	6083	1	1	2	4	0	2	0	0	0.0934025	0.150202	0	0.037044	ENSSSCG00000010690	30.4657	14.3474	6.56047	11.3117	11.8612	9.81886
chr1	134640968	134659892	cortex.junction_circ_000205	10	+	8	18924	1	4	1	2	1	1	0	0.149862	0	0.075101	0	0	TRPM7	30.229	29.9156	25.4424	22.1421	14.9095	12.9236
chr1	134656767	134667697	cortex.junction_circ_004493	10	+	9	10930	6	2	0	1	1	0	0.101973	0.074931	0	0	0	0	TRPM7	30.229	29.9156	25.4424	22.1421	14.9095	12.9236
chr17	45690867	45697572	cortex.junction_circ_022550	10	-	9	6705	4	4	0	1	0	0	0.067982	0.149862	0	0	0	0	RBL1	29.9861	24.6115	7.29245	3.7629	3.37161	2.65057
chr9	116165726	116183562	cortex.junction_circ_019806	10	+	9	17836	0	3	0	1	5	1	0	0.112396	0	0	0.103034	0	PUS7	29.9585	28.855	14.4943	19.4193	19.3936	19.8701
chr13	211425080	211426001	cortex.junction_circ_026702	10	-	10	921	0	0	3	2	1	4	0	0	0.140104	0.075101	0	0.0740881	ENSSSCG00000027965,KCNJ6	1.28472	14.1238	24.6455	16.2434	25.6171	29.1573
chr3	88079393	88085693	cortex.junction_circ_027642	10	-	9	6300	3	1	3	0	0	3	0.0509865	0	0.140104	0	0	0.0555661	ENSSSCG00000008394	16.7606	28.3221	22.3382	8.07188	4.28305	2.40392
chr12	12925739	12962192	cortex.junction_circ_001413	10	-	10	36453	4	2	1	2	0	1	0.067982	0.074931	0	0.075101	0	0	AXIN2,ENSSSCG00000017266	24.1794	28.2612	13.0123	12.0224	12.955	8.43971
chr15	18576117	18589857	cortex.junction_circ_000096	10	-	8	13740	1	0	5	2	1	1	0	0	0.233506	0.075101	0	0	UBXN4	26.9801	23.958	14.4149	17.8309	19.0605	12.6954
chr11	54017785	54018331	cortex.junction_circ_005464	10	-	6	546	0	0	5	3	0	2	0	0	0.233506	0.112651	0	0.037044	MYCBP2	8.64358	18.7205	15.5494	20.7395	21.6991	26.4275
chrX	77219473	77243106	cortex.junction_circ_016010	10	-	9	23633	4	0	6	0	0	0	0.067982	0	0.280208	0	0	0	RPS6KA6	15.4917	26.0116	22.3265	7.50469	8.5492	7.8014
chr18	52592733	52607709	cortex.junction_circ_012013	10	-	7	14976	4	1	4	0	0	1	0.067982	0	0.186805	0	0	0	MPP6	9.33702	19.2664	15.7497	20.429	25.7474	23.3173
chr6	153869619	153873880	cortex.junction_circ_029922	10	+	8	4261	0	4	3	2	1	0	0	0.149862	0.140104	0.075101	0	0	EIF2B3	15.1267	25.0067	13.893	9.1742	9.29585	7.18994
chr5	93402343	93405323	cortex.junction_circ_020360	10	+	9	2980	0	0	3	2	2	3	0	0	0.140104	0.075101	0.0412138	0.0555661	PLXNC1	4.18323	3.49406	16.9819	24.5752	16.9631	19.7231
chr1	142576038	142578248	cortex.junction_circ_023872	10	+	10	2210	3	3	1	1	2	0	0.0509865	0.112396	0	0	0.0412138	0	ENSSSCG00000025604	20.5292	24.5088	10.5152	10.3149	9.52028	9.22278
chr11	26280705	26291183	cortex.junction_circ_022588	10	-	10	10478	1	6	0	0	3	0	0	0.224793	0	0	0.0618207	0	NAA16	15.8271	24.4868	21.414	9.4438	8.94941	7.9542
chr11	26280705	26301669	cortex.junction_circ_008343	10	-	8	20964	1	3	2	0	1	3	0	0.112396	0.0934025	0	0	0.0555661	NAA16	15.8271	24.4868	21.414	9.4438	8.94941	7.9542
chr3	121254916	121257642	cortex.junction_circ_022891	10	-	6	2726	0	1	2	0	7	0	0	0	0.0934025	0	0.144248	0	NCOA1	7.56789	24.2826	15.9714	15.5581	18.6542	17.1299
chr8	97512	101509	cortex.junction_circ_002193	10	-	10	3997	0	2	4	3	0	1	0	0.074931	0.186805	0.112651	0	0	PCGF3	16.0457	23.8378	15.9915	8.86609	14.6942	11.3972
chr17	36148044	36158466	cortex.junction_circ_011306	10	-	8	10422	5	2	2	0	1	0	0.0849775	0.074931	0.0934025	0	0	0	PANK2	15.2589	16.8397	10.5664	13.0231	21.194	23.5478
chr3	92468129	92481403	cortex.junction_circ_018777	10	+	9	13274	3	3	0	1	2	1	0.0509865	0.112396	0	0	0.0412138	0	PSME4	23.2218	22.1809	18.4539	11.6687	13.5318	10.8352
chr1	283102746	283111472	cortex.junction_circ_026803	10	-	9	8726	2	1	5	1	1	0	0.033991	0	0.233506	0	0	0	KIAA0368	16.3317	19.9805	13.9703	17.6672	23.1197	20.6054
chr4	117913000	117949658	cortex.junction_circ_000153	10	+	10	36658	2	3	0	2	3	0	0.033991	0.112396	0	0.075101	0.0618207	0	ST7L	17.6689	22.3317	23.0929	16.0578	15.7833	13.1017
chr1	249860012	249867972	cortex.junction_circ_005820	10	+	10	7960	4	3	0	1	0	2	0.067982	0.112396	0	0	0	0.037044	ENSSSCG00000030142	20.5158	23.0262	9.74761	10.5315	9.63073	9.39645
chrX	2966149	2971036	cortex.junction_circ_005181	10	-	10	4887	0	4	5	0	0	0	0	0.149862	0.233506	0	0	0	NLGN4X	0.771435	20.2094	22.9819	11.5852	13.7212	18.8579
chr9	133335566	133344356	cortex.junction_circ_010846	10	-	8	8790	4	2	3	1	0	0	0.067982	0.074931	0.140104	0	0	0	CEP350	16.044	22.4146	9.96571	13.3356	13.5829	12.5873
chr2	119165840	119185540	cortex.junction_circ_021503	10	+	8	19700	4	0	2	0	0	0	0.067982	0	0.0934025	0	0	0	MAN2A1	21.8402	10.1224	8.59133	11.1121	9.14222	6.33725
chrX	70994645	71001396	cortex.junction_circ_019291	10	+	9	6751	0	3	0	2	0	2	0	0.112396	0	0.075101	0	0.037044	ATP7A	21.7293	15.2926	9.53361	16.7718	10.3746	8.36134
chr1	267668333	267690386	cortex.junction_circ_015009	10	-	10	22053	0	0	3	2	4	1	0	0	0.140104	0.075101	0.0824276	0	NCBP1	21.6231	20.4898	11.7691	11.9635	15.7123	12.4392
chr14	142519571	142531271	cortex.junction_circ_004163	10	-	9	11700	1	3	5	0	0	1	0	0.112396	0.233506	0	0	0	FGFR2	17.0051	21.5811	8.42053	9.42906	14.0002	12.7296
chr9	143556230	143587888	cortex.junction_circ_010352	10	+	9	31658	3	3	1	2	1	0	0.0509865	0.112396	0	0.075101	0	0	ENSSSCG00000015594,NSL1	20.8358	16.3506	10.2033	6.42566	5.03	3.50259
chr15	157407746	157411528	cortex.junction_circ_004595	10	-	8	3782	2	3	3	0	0	2	0.033991	0.112396	0.140104	0	0	0.037044	STAM2	12.7897	20.6366	13.8763	19.4347	16.4964	13.1779
chr13	212937525	212948534	cortex.junction_circ_010756	10	-	10	11009	1	4	1	0	0	2	0	0.149862	0	0	0	0.037044	BRWD1	18.281	19.9867	15.381	9.82048	10.5082	9.17851
chr13	70750995	70757163	cortex.junction_circ_018572	10	+	8	6168	0	0	7	2	0	1	0	0	0.326909	0.075101	0	0	GRM7	0.580526	7.30087	10.3654	18.73	19.8056	19.4497
chr1	257754305	257756506	cortex.junction_circ_009138	10	+	8	2201	4	0	6	0	0	0	0.067982	0	0.280208	0	0	0	CEP78	19.6222	17.2199	9.32476	9.86094	6.49836	5.30274
chr13	90959929	90963935	cortex.junction_circ_000489	10	-	10	4006	2	2	4	1	0	0	0.033991	0.074931	0.186805	0	0	0	XRN1	18.3126	19.2079	16.7438	13.7041	14.8724	10.493
chr7	95991163	96009673	cortex.junction_circ_021026	10	+	10	18510	1	3	0	1	0	5	0	0.112396	0	0	0	0.0926101	FUT8	19.0573	11.5824	11.1994	13.2351	17.8688	15.49
chr6	57980043	57980770	cortex.junction_circ_010471	10	+	9	727	5	1	3	0	1	0	0.0849775	0	0.140104	0	0	0	UBE2J2	16.9861	18.8959	9.81905	9.1992	11.7065	9.15461
chr15	63894586	63905675	cortex.junction_circ_020817	10	+	8	11089	1	0	1	6	0	2	0	0	0	0.225303	0	0.037044	-	8.94023	12.4293	8.75646	18.0053	14.9046	16.5395
chr1	101482923	101554111	cortex.junction_circ_027211	10	-	10	71188	5	0	0	2	0	3	0.0849775	0	0	0.075101	0	0.0555661	-	15.7783	0	5.05131	9.08696	17.9171	8.49772
chr9	97012312	97084931	cortex.junction_circ_003398	10	-	10	72619	0	0	2	2	2	4	0	0	0.0934025	0.075101	0.0412138	0.0740881	HDAC9	5.29293	10.4106	11.7976	13.9607	16.0007	13.4956
chr1	97325989	97332007	cortex.junction_circ_022821	10	+	9	6018	4	0	2	4	0	0	0.067982	0	0.0934025	0.150202	0	0	LCA5	3.68305	5.32074	3.29369	15.9181	3.37349	2.21006
chr2	89782085	89786942	cortex.junction_circ_017825	10	+	10	4857	2	2	1	2	2	1	0.033991	0.074931	0	0.075101	0.0412138	0	JMY	7.98479	15.7211	8.55593	9.50179	11.3236	9.94866
chr4	79089336	79115918	cortex.junction_circ_009373	10	-	8	26582	0	2	4	2	0	2	0	0.074931	0.186805	0.075101	0	0.037044	CHD7	15.3422	10.3785	3.31698	2.70972	2.84581	2.22731
chrX	112705482	112706141	cortex.junction_circ_025783	10	+	9	659	0	1	6	1	0	2	0	0	0.280208	0	0	0.037044	ENSSSCG00000012603	15.0646	11.6989	7.50483	11.5112	12.9367	9.59057
chr16	18640717	18647267	cortex.junction_circ_014272	10	-	10	6550	1	0	3	0	4	2	0	0	0.140104	0	0.0824276	0.037044	DROSHA	13.5855	15.0049	11.3442	9.44901	10.1933	8.97287
chr5	111001236	111023271	cortex.junction_circ_023449	10	-	8	22035	3	1	2	1	0	3	0.0509865	0	0.0934025	0	0	0.0555661	-	14.479	13.267	10.5265	4.70176	4.89119	2.90605
chr3	57414713	57424357	cortex.junction_circ_014501	10	+	9	9644	1	5	3	0	0	0	0	0.187327	0.140104	0	0	0	EIF5B	14.2566	9.50876	4.16316	8.86725	9.75595	9.23886
chr1	270442984	270454132	cortex.junction_circ_002374	10	-	8	11148	5	0	4	1	0	0	0.0849775	0	0.186805	0	0	0	ERP44	11.5903	13.8427	7.35318	11.4296	11.3052	9.8947
chr6	98751352	98777781	cortex.junction_circ_003749	10	-	8	26429	0	1	3	1	4	1	0	0	0.140104	0	0.0824276	0	ROCK1	12.6084	13.4946	8.11597	5.99683	5.1718	3.5569
chr6	98804368	98805299	cortex.junction_circ_002225	10	-	10	931	1	4	4	0	1	0	0	0.149862	0.186805	0	0	0	ROCK1	12.6084	13.4946	8.11597	5.99683	5.1718	3.5569
chr15	51637237	51650743	cortex.junction_circ_030440	10	+	10	13506	4	2	1	2	0	1	0.067982	0.074931	0	0.075101	0	0	TRAPPC11	9.10497	13.3408	9.96437	10.0404	12.2944	12.3923
chr12	47117038	47120224	cortex.junction_circ_008344	10	+	8	3186	8	2	0	0	0	0	0.135964	0.074931	0	0	0	0	PHF12	8.22508	13.2032	6.36803	5.31911	5.07803	4.40464
chrY	628199	660208	cortex.junction_circ_027175	10	-	9	32009	0	0	0	4	0	6	0	0	0	0.150202	0	0.111132	USP9Y	0.0131422	0	0	12.3528	0	11.5758
chr4	88823007	88830238	cortex.junction_circ_016121	10	-	9	7231	0	1	4	0	0	2	0	0	0.186805	0	0	0.037044	C1orf112	12.2672	8.37979	4.34344	3.01295	1.97812	2.00408
chr1	62688791	62693450	cortex.junction_circ_018408	10	+	10	4659	2	0	2	4	1	1	0.033991	0	0.0934025	0.150202	0	0	ORC3	10.8667	12.082	7.86115	6.21519	6.71551	5.81403
chr13	199173389	199173969	cortex.junction_circ_010724	10	+	8	580	1	5	3	0	0	0	0	0.187327	0.140104	0	0	0	ENSSSCG00000022632	12.029	12.0464	5.31241	6.77414	5.4547	4.12154
chr14	35069162	35080748	cortex.junction_circ_012513	10	+	10	11586	3	5	1	0	0	1	0.0509865	0.187327	0	0	0	0	ENSSSCG00000009839	6.14353	3.79697	2.3384	3.78794	9.13045	11.5283
chr6	109773449	109793974	cortex.junction_circ_015590	10	+	9	20525	0	2	5	2	0	0	0	0.074931	0.233506	0.075101	0	0	ASXL3	6.64285	7.72268	11.4963	5.91555	4.9077	5.76784
chr17	20669420	20681939	cortex.junction_circ_010838	10	+	8	12519	0	1	4	0	5	0	0	0	0.186805	0	0.103034	0	PLCB4	4.68484	10.4278	5.37092	6.53552	5.12218	8.26397
chr8	110783889	110812866	cortex.junction_circ_004249	10	+	9	28977	7	0	0	0	0	3	0.118968	0	0	0	0	0.0555661	PRDM5	9.99225	4.51591	2.41299	7.32003	4.04231	3.83494
chr2	150095527	150134184	cortex.junction_circ_015180	10	+	8	38657	0	0	0	2	2	6	0	0	0	0.075101	0.0412138	0.111132	-	0	0	0	0.686404	5.87339	9.58555
chr14	32735061	32741361	cortex.junction_circ_016522	10	-	10	6300	0	0	7	0	2	1	0	0	0.326909	0	0.0412138	0	TMEM120B	1.76609	9.5553	7.70149	5.15501	5.79263	4.69557
chr6	153309525	153335056	cortex.junction_circ_009210	10	+	10	25531	5	1	0	1	0	3	0.0849775	0	0	0	0	0.0555661	TOE1	9.43051	6.18007	1.48103	1.92589	2.13551	1.36096
chr6	7598386	7598975	cortex.junction_circ_006763	10	-	9	589	3	0	4	1	2	0	0.0509865	0	0.186805	0	0.0412138	0	-	5.15104	6.50477	3.98179	2.82694	9.35822	7.11005
chr6	151972840	151978896	cortex.junction_circ_026655	10	+	9	6056	0	1	3	1	1	4	0	0	0.140104	0	0	0.0740881	CYP4X1,ENSSSCG00000023702	0.0945951	2.9638	3.17116	8.54595	2.44032	5.58588
chr10	54179585	54179891	cortex.junction_circ_017786	10	+	8	306	6	3	1	0	0	0	0.101973	0.112396	0	0	0	0	MASTL	8.47158	5.15532	1.12253	0.731382	0.360437	0.129001
chr8	143484195	143500629	cortex.junction_circ_017411	10	-	9	16434	0	1	3	1	3	2	0	0	0.140104	0	0.0618207	0.037044	CDS1	0.725531	0.901481	4.5019	3.85017	6.80039	8.00105
chr6	96930804	96932041	cortex.junction_circ_016519	10	-	10	1237	3	3	3	1	0	0	0.0509865	0.112396	0.140104	0	0	0	ENSSSCG00000027264	3.54219	6.86604	6.66643	3.67178	3.05199	2.96329
chr13	126801545	126803540	cortex.junction_circ_018369	10	-	9	1995	0	0	2	0	3	5	0	0	0.0934025	0	0.0618207	0.0926101	ENSSSCG00000025738	4.0619	2.53513	4.08594	3.25187	6.63692	5.31297
chr1	299585135	299618966	cortex.junction_circ_009998	10	-	9	33831	3	1	2	1	0	2	0.0509865	0	0.0934025	0	0	0.037044	SCAI	1.55245	4.35041	3.5989	4.37001	4.39953	5.00208
chr13	25498736	25501805	cortex.junction_circ_023178	10	+	10	3069	5	1	1	2	0	1	0.0849775	0	0	0.075101	0	0	-	1.14231	2.04426	4.75474	1.06313	1.4205	1.08084
chr8	6793646	6818840	cortex.junction_circ_008363	10	-	9	25194	0	3	0	1	6	0	0	0.112396	0	0	0.123641	0	-	0.15776	2.22389	3.24808	0	1.38952	1.93911
chrX	131493509	131493616	cortex.junction_circ_010798	10	+	9	107	0	2	2	4	2	0	0	0.074931	0.0934025	0.150202	0.0412138	0	CH242-176I15.2	0	0.975709	0.642983	1.19747	0	0.289448
chr18	36505708	36535413	cortex.junction_circ_023879	10	+	8	29705	0	7	1	0	2	0	0	0.262258	0	0	0.0412138	0	ENSSSCG00000028511	0.234392	0	0	0	0	0.239928
chr18	8233784	8241425	cortex.junction_circ_029136	10	+	10	7641	1	0	5	1	0	1	0	0	0.233506	0	0	0	ENSSSCG00000026854	0	0	0	0	0	0.181674
chr1	146713278	146736096	cortex.junction_circ_019950	10	+	8	22818	2	2	2	1	3	0	0.033991	0.074931	0.0934025	0	0.0618207	0	ENSSSCG00000018837	0	0	0	0	0	0
chrX	108156022	108163873	cortex.junction_circ_023020	10	-	9	7851	0	1	0	6	0	0	0	0	0	0.225303	0	0	CH242-51I1.1	0	0	0	0	0	0
chr17	5159654	5182123	cortex.junction_circ_007543	10	+	9	22469	1	0	5	1	0	3	0	0	0.233506	0	0	0.0555661	MICU3	10.2919	32.7182	46.1026	54.8486	84.2845	96.8394
chr3	91035888	91039048	cortex.junction_circ_014220	9	+	8	3160	4	3	2	0	0	0	0.067982	0.112396	0.0934025	0	0	0	ENSSSCG00000008409,RTN4	107.97	267.109	284.979	394.514	680.037	675.243
chr14	123534285	123623664	cortex.junction_circ_024435	9	-	5	89379	0	0	2	4	0	3	0	0	0.0934025	0.150202	0	0.0555661	ENSSSCG00000024308	403.369	537.752	441.009	323.004	438.553	286.07
chr18	42657892	42689446	cortex.junction_circ_030414	9	+	6	31554	1	6	0	0	0	2	0	0.224793	0	0	0	0.037044	DPY19L1	62.6701	268.263	67.1445	28.4396	23.091	22.9338
chr5	53477814	53531813	cortex.junction_circ_013290	9	+	9	53999	0	2	4	0	0	3	0	0.074931	0.186805	0	0	0.0555661	ENSSSCG00000000566	21.611	250.249	62.5247	41.8964	30.1672	26.6991
chr10	18140265	18187909	cortex.junction_circ_022884	9	+	8	47644	0	4	1	4	0	0	0	0.149862	0	0.150202	0	0	AKT3	51.988	235.045	140.516	130.906	166.803	162.804
chr3	135116467	135117428	cortex.junction_circ_024841	9	+	9	961	4	2	2	0	1	0	0.067982	0.074931	0.0934025	0	0	0	YWHAQ	110.746	150.48	116.375	137.078	218.932	146.631
chr13	20986222	21000051	cortex.junction_circ_000835	9	-	8	13829	0	2	0	2	4	1	0	0.074931	0	0.075101	0.0824276	0	CLASP2	37.1779	190.65	145.725	168.261	217.972	207.862
chr12	22320497	22321594	cortex.junction_circ_003511	9	+	9	1097	2	7	0	0	0	0	0.033991	0.262258	0	0	0	0	TOP2A	205.949	126.62	16.088	9.89077	6.47366	2.1519
chr6	99216721	99259476	cortex.junction_circ_013540	9	-	9	42755	0	3	0	0	1	5	0	0.112396	0	0	0	0.0926101	SNRPD1	196.093	126.869	53.762	40.2089	34.039	25.6672
chr13	202714031	202714724	cortex.junction_circ_006152	9	-	8	693	0	0	8	0	1	0	0	0	0.37361	0	0	0	CCT8	181.401	174.46	104.406	79.7193	91.2095	74.9467
chr2	154453914	154468263	cortex.junction_circ_006908	9	-	7	14349	0	3	5	0	0	1	0	0.112396	0.233506	0	0	0	PPP2R2B	5.90756	173.706	69.97	59.3544	123.497	107.66
chr14	82403575	82414766	cortex.junction_circ_018642	9	-	8	11191	2	1	2	3	0	1	0.033991	0	0.0934025	0.112651	0	0	PPP3CB	24.1675	61.9373	72.5658	127.055	162.517	151.207
chr7	91969533	91977940	cortex.junction_circ_006922	9	-	7	8407	1	3	0	4	0	1	0	0.112396	0	0.150202	0	0	CHD2	88.5151	154.452	99.3919	54.9394	49.4422	50.2345
chr13	35739631	35749546	cortex.junction_circ_001909	9	+	8	9915	2	2	0	1	0	3	0.033991	0.074931	0	0	0	0.0555661	RBM6	86.3284	142.84	71.7239	53.5233	54.2101	48.1743
chr9	8944658	8946694	cortex.junction_circ_018483	9	-	9	2036	1	2	2	0	1	3	0	0.074931	0.0934025	0	0	0.0555661	RAB6C	41.6379	85.1386	82.4159	92.4911	139.749	133.33
chr3	72005852	72008414	cortex.junction_circ_000229	9	+	8	2562	3	0	6	0	0	0	0.0509865	0	0.280208	0	0	0	BOLA3	129.073	138.078	99.7195	92.9689	118.104	81.4316
chr2	143111062	143111792	cortex.junction_circ_010991	9	-	9	730	2	4	2	0	0	1	0.033991	0.149862	0.0934025	0	0	0	H2AFY	132.787	133.726	42.9836	30.2567	42.0128	32.768
chr4	88593581	88660094	cortex.junction_circ_005375	9	+	9	66513	0	1	1	1	3	3	0	0	0	0	0.0618207	0.0555661	KIFAP3	35.7613	91.2439	98.6832	78.6998	117.651	123.467
chr15	36377633	36400720	cortex.junction_circ_001317	9	+	6	23087	0	7	1	1	0	0	0	0.262258	0	0	0	0	PTPN4	14.792	120.576	46.5652	23.7119	23.2357	23.6537
chr9	51076437	51079497	cortex.junction_circ_022790	9	-	8	3060	4	3	2	0	0	0	0.067982	0.112396	0.0934025	0	0	0	DDX6	90.8858	116.926	49.4785	60.0173	54.2955	47.5817
chr11	11217081	11315888	cortex.junction_circ_000645	9	+	9	98807	0	2	2	1	0	1	0	0.074931	0.0934025	0	0	0	ENSSSCG00000009350,ENSSSCG00000020699,ENSSSCG00000021980,ENSSSCG00000029214	15.0256	111.419	81.2733	88.8992	79.7314	83.5197
chr11	11297212	11315888	cortex.junction_circ_000942	9	+	8	18676	0	3	0	1	4	1	0	0.112396	0	0	0.0824276	0	ENSSSCG00000009350,ENSSSCG00000020699,ENSSSCG00000021980,ENSSSCG00000029214	15.0256	111.419	81.2733	88.8992	79.7314	83.5197
chrX	13331564	13339634	cortex.junction_circ_014356	9	-	9	8070	1	4	3	1	0	0	0	0.149862	0.140104	0	0	0	AP1S2	93.1274	108.35	42.0947	35.9802	26.2438	16.8689
chr5	6890150	6890544	cortex.junction_circ_030419	9	+	7	394	3	3	3	0	0	0	0.0509865	0.112396	0.140104	0	0	0	CSNK1E	35.4409	99.3638	47.9445	26.5886	25.8433	21.4516
chr10	54052938	54059121	cortex.junction_circ_015704	9	+	9	6183	1	2	3	2	1	0	0	0.074931	0.140104	0.075101	0	0	YME1L1	97.417	88.2867	39.0315	37.9767	34.7229	30.7625
chr6	12077067	12079757	cortex.junction_circ_019801	9	+	8	2690	1	3	0	0	3	2	0	0.112396	0	0	0.0618207	0.037044	ENSSSCG00000028464	94.6265	88.1434	45.7714	54.4892	70.9755	55.8641
chr6	103715571	103720331	cortex.junction_circ_012777	9	-	9	4760	3	3	2	0	1	0	0.0509865	0.112396	0.0934025	0	0	0	SS18	93.9637	42.0255	21.0746	19.2827	20.0889	15.3574
chr1	92880850	92892154	cortex.junction_circ_003099	9	+	5	11304	0	0	9	0	0	0	0	0	0.420311	0	0	0	SNAP91	3.09378	43.5444	90.8673	50.7356	68.2742	68.864
chr13	212995886	212997351	cortex.junction_circ_000933	9	-	8	1465	0	3	3	1	1	1	0	0.112396	0.140104	0	0	0	ENSSSCG00000026288,ENSSSCG00000028428	48.1904	89.8918	80.3111	62.2384	72.768	62.1642
chr6	127928375	127950674	cortex.junction_circ_014798	9	+	9	22299	0	3	4	0	0	1	0	0.112396	0.186805	0	0	0	SLC44A5	4.44134	87.2275	70.5679	42.065	42.4297	25.8475
chr15	18325855	18339494	cortex.junction_circ_017864	9	+	9	13639	2	3	1	3	0	0	0.033991	0.112396	0	0.112651	0	0	DARS	79.9238	79.796	43.1559	40.9092	44.723	34.4223
chr12	53698947	53738722	cortex.junction_circ_002995	9	+	9	39775	3	2	2	0	2	0	0.0509865	0.074931	0.0934025	0	0.0412138	0	RABEP1	45.2693	78.1871	41.2708	48.603	57.436	47.4827
chr6	108611406	108627548	cortex.junction_circ_027852	9	+	9	16142	1	0	4	0	2	2	0	0	0.186805	0	0.0412138	0.037044	RNF138	76.9798	26.143	0	19.6405	20.7083	6.71312
chr9	28646433	28712693	cortex.junction_circ_028225	9	+	8	66260	0	4	0	3	0	1	0	0.149862	0	0.112651	0	0	FAT3	35.1588	50.1981	18.4307	21.247	61.0211	75.7419
chr10	29342270	29352504	cortex.junction_circ_027660	9	+	9	10234	4	1	0	3	0	1	0.067982	0	0	0.112651	0	0	ENSSSCG00000010928	58.5793	74.3953	53.2601	26.1022	20.3263	13.9397
chr14	131878914	131882008	cortex.junction_circ_002037	9	+	9	3094	5	2	1	0	0	1	0.0849775	0.074931	0	0	0	0	SMC3	72.4037	60.9265	20.0436	20.4834	15.9087	12.5671
chr13	132656249	132656809	cortex.junction_circ_009349	9	-	9	560	4	4	0	1	0	0	0.067982	0.149862	0	0	0	0	ENSSSCG00000029137	27.4054	68.7909	31.99	20.7681	69.9076	54.7189
chr15	73508751	73516910	cortex.junction_circ_025945	9	-	9	8159	4	1	3	1	0	0	0.067982	0	0.140104	0	0	0	MARCH7	43.7467	68.5407	50.0964	32.3798	33.7082	25.1238
chr15	73509994	73516910	cortex.junction_circ_003542	9	-	9	6916	1	2	3	0	0	1	0	0.074931	0.140104	0	0	0	MARCH7	43.7467	68.5407	50.0964	32.3798	33.7082	25.1238
chrX	47349963	47352805	cortex.junction_circ_008355	9	+	7	2842	0	0	1	0	2	6	0	0	0	0	0.0412138	0.111132	SYN1	0.417063	2.0374	5.78067	19.9658	49.0395	63.6901
chr3	90691701	90712336	cortex.junction_circ_013394	9	+	9	20635	4	1	4	0	0	0	0.067982	0	0.186805	0	0	0	CCDC88A	32.2038	62.9797	41.2508	54.7833	61.6948	46.7471
chr15	85340630	85364566	cortex.junction_circ_015598	9	+	8	23936	3	1	0	2	0	1	0.0509865	0	0	0.075101	0	0	ENSSSCG00000015939	23.7712	44.923	49.9449	39.7827	62.8262	55.2694
chr5	86459916	86468959	cortex.junction_circ_009844	9	-	7	9043	0	2	1	2	4	0	0	0.074931	0	0.075101	0.0824276	0	CHPT1	62.0237	15.0645	18.0344	28.7874	44.8038	43.2057
chr10	47266665	47268314	cortex.junction_circ_024915	9	-	8	1649	0	3	2	3	0	0	0	0.112396	0.0934025	0.112651	0	0	KIF5B	47.1139	60.6174	28.684	34.6735	46.4512	34.5581
chr17	53886897	53887242	cortex.junction_circ_013717	9	-	6	345	0	0	1	0	7	1	0	0	0	0	0.144248	0	NCOA5	39.5364	57.4215	27.903	15.5302	14.1574	11.9384
chr9	88634774	88732539	cortex.junction_circ_022315	9	+	9	97765	1	1	1	0	5	1	0	0	0	0	0.103034	0	PHF14	30.2122	57.0031	37.2992	36.642	40.4091	38.1918
chr10	56116138	56118632	cortex.junction_circ_015799	9	+	8	2494	0	6	3	0	0	0	0	0.224793	0.140104	0	0	0	ARHGAP21	21.9953	56.4947	34.2027	24.646	38.9527	30.1553
chr15	87920067	87929434	cortex.junction_circ_029982	9	+	9	9367	2	2	0	2	0	3	0.033991	0.074931	0	0.075101	0	0.0555661	PDK1	55.0819	34.425	15.3378	13.4986	18.3278	18.2416
chr10	15032846	15040118	cortex.junction_circ_028322	9	+	9	7272	0	1	3	0	3	2	0	0	0.140104	0	0.0618207	0.037044	DEGS1	41.9661	51.9286	46.4197	45.8824	53.6246	40.6261
chr14	78234224	78253641	cortex.junction_circ_028243	9	+	9	19417	2	2	0	3	0	2	0.033991	0.074931	0	0.112651	0	0.037044	VPS26A	51.4689	53.0021	29.0444	30.2607	29.1234	24.0739
chr11	86933455	86962417	cortex.junction_circ_004931	9	-	8	28962	5	0	3	0	1	0	0.0849775	0	0.140104	0	0	0	PSPC1	52.6748	37.941	20.4382	31.6572	28.4868	23.7636
chr16	66577050	66589141	cortex.junction_circ_005722	9	-	9	12091	0	2	1	2	3	1	0	0.074931	0	0.075101	0.0618207	0	GABRG2	1.72713	21.4499	21.7122	29.0251	46.6818	52.5899
chr13	142925648	142941310	cortex.junction_circ_011392	9	-	9	15662	1	4	3	1	0	0	0	0.149862	0.140104	0	0	0	ENSSSCG00000011843	48.1621	52.5331	42.938	50.8651	40.0547	38.878
chr13	142925648	142933863	cortex.junction_circ_010252	9	-	8	8215	3	4	2	0	0	0	0.0509865	0.149862	0.0934025	0	0	0	ENSSSCG00000011843	48.1621	52.5331	42.938	50.8651	40.0547	38.878
chr15	118153597	118176962	cortex.junction_circ_008270	9	-	8	23365	1	1	1	0	5	1	0	0	0	0	0.103034	0	ABI2	26.7652	52.4118	35.63	25.4517	47.2835	49.768
chr2	98306658	98313055	cortex.junction_circ_022219	9	-	6	6397	1	4	2	0	0	2	0	0.149862	0.0934025	0	0	0.037044	TMEM161B	13.4338	51.2006	48.2103	20.3387	13.972	10.4476
chr4	90704801	90723810	cortex.junction_circ_011098	9	-	8	19009	3	4	0	0	0	1	0.0509865	0.149862	0	0	0	0	MPC2	51.0273	42.6761	31.3564	30.8007	40.8647	30.9524
chrX	56610376	56610620	cortex.junction_circ_017027	9	-	8	244	0	2	4	0	2	1	0	0.074931	0.186805	0	0.0412138	0	ARHGEF9	5.81472	22.1219	15.3735	22.0746	50.8028	49.1694
chr3	125868497	125873156	cortex.junction_circ_019325	9	+	8	4659	5	3	0	1	0	0	0.0849775	0.112396	0	0	0	0	PUM2	28.1579	50.6422	31.8984	27.2134	25.1967	24.0502
chr8	89353524	89355896	cortex.junction_circ_010822	9	-	9	2372	1	2	5	0	0	0	0	0.074931	0.233506	0	0	0	SMARCA5	50.589	46.4548	20.2899	22.8394	27.648	25.6868
chr13	38021929	38023085	cortex.junction_circ_016963	9	+	9	1156	2	3	1	0	0	2	0.033991	0.112396	0	0	0	0.037044	GNL3	50.2186	48.8454	26.1034	13.5974	16.1738	13.6417
chr1	68363139	68364481	cortex.junction_circ_030704	9	-	8	1342	2	4	1	1	0	0	0.033991	0.149862	0	0	0	0	EPHA7	49.8758	37.9751	25.3571	32.145	26.6989	29.9321
chr9	118423384	118433337	cortex.junction_circ_024972	9	+	7	9953	5	2	0	0	0	2	0.0849775	0.074931	0	0	0	0.037044	DLD	49.4501	39.0845	21.8713	28.9637	39.8877	34.4021
chr3	76474841	76482619	cortex.junction_circ_004042	9	+	9	7778	5	1	1	0	2	0	0.0849775	0	0	0	0.0412138	0	GFAT1	42.4498	48.7209	35.7617	35.68	25.3563	21.0637
chr2	89865396	89868951	cortex.junction_circ_019518	9	-	8	3555	2	2	3	0	0	1	0.033991	0.074931	0.140104	0	0	0	HOMER1	10.5585	12.7172	11.3372	16.764	46.8967	45.4526
chr1	38556809	38611471	cortex.junction_circ_002045	9	+	9	54662	1	2	3	0	3	0	0	0.074931	0.140104	0	0.0618207	0	PTPRK	25.6527	15.424	25.8959	36.3796	46.2438	31.047
chr8	20670182	20681770	cortex.junction_circ_030406	9	+	9	11588	2	1	2	0	0	2	0.033991	0	0.0934025	0	0	0.037044	TBC1D19	18.319	38.5855	45.9551	22.2632	25.0043	16.265
chr1	243617931	243619051	cortex.junction_circ_028426	9	-	9	1120	0	0	0	9	0	0	0	0	0	0.337954	0	0	-	4.03933	9.67377	5.42085	42.7996	7.78993	9.76399
chr1	241935889	241936327	cortex.junction_circ_028250	9	+	7	438	2	0	4	0	0	3	0.033991	0	0.186805	0	0	0.0555661	KIAA2026	13.0943	37.3071	42.4431	27.8981	19.9104	18.9649
chr9	132289658	132295195	cortex.junction_circ_009143	9	-	7	5537	2	1	4	0	2	0	0.033991	0	0.186805	0	0.0412138	0	ENSSSCG00000015523,RALGPS2	22.2653	40.6945	25.7811	26.6624	16.6607	13.1492
chr13	167100655	167104720	cortex.junction_circ_004476	9	+	7	4065	6	1	2	0	0	0	0.101973	0	0.0934025	0	0	0	SENP7	18.7723	40.543	37.7349	24.4586	26.3198	22.8453
chr2	48859587	48876280	cortex.junction_circ_000295	9	-	9	16693	1	2	1	2	0	2	0	0.074931	0	0.075101	0	0.037044	FAR1	28.1147	37.9704	29.2686	29.6384	32.652	26.3757
chr2	20684776	20687369	cortex.junction_circ_010830	9	-	9	2593	3	3	1	0	1	1	0.0509865	0.112396	0	0	0	0	API5	37.4408	37.9585	17.3363	18.6114	23.3956	18.566
chr14	50004137	50012794	cortex.junction_circ_023439	9	+	9	8657	0	2	2	2	0	2	0	0.074931	0.0934025	0.075101	0	0.037044	MTMR3	21.0787	37.4835	26.9384	14.8161	18.7605	14.9791
chr12	46904603	46905337	cortex.junction_circ_019123	9	+	9	734	1	4	1	1	1	1	0	0.149862	0	0	0	0	SDF2	29.2076	37.4537	22.0911	30.2009	22.9527	19.0788
chr6	17199324	17201608	cortex.junction_circ_003331	9	+	7	2284	2	2	4	0	0	1	0.033991	0.074931	0.186805	0	0	0	ARL2BP	36.1858	30.9975	28.5975	19.9465	31.0885	23.437
chr1	40891901	40936935	cortex.junction_circ_002349	9	-	9	45034	0	2	2	0	1	4	0	0.074931	0.0934025	0	0	0.0740881	NCOA7	7.10388	14.657	12.0376	16.35	35.7901	31.4265
chr13	43406480	43423452	cortex.junction_circ_002126	9	-	8	16972	5	1	1	1	0	1	0.0849775	0	0	0	0	0	DENND6A	16.4438	27.0576	35.5579	11.2992	12.6389	9.64855
chr8	103914217	103926027	cortex.junction_circ_009862	9	-	7	11810	0	0	4	1	0	4	0	0	0.186805	0	0	0.0740881	HSPA4L	11.6023	19.9381	10.0972	16.4766	34.0275	34.4646
chr17	65846663	65855120	cortex.junction_circ_008072	9	+	9	8457	5	0	0	0	1	3	0.0849775	0	0	0	0	0.0555661	VAPB	32.9693	33.0709	21.0334	24.4039	34.4611	29.1259
chr3	134697660	134711682	cortex.junction_circ_012404	9	+	9	14022	0	6	0	3	0	0	0	0.224793	0	0.112651	0	0	NOL10	34.2722	25.5614	12.6799	13.4053	12.2618	10.0435
chrX	17765640	17788187	cortex.junction_circ_005257	9	-	9	22547	3	0	1	0	2	3	0.0509865	0	0	0	0.0412138	0.0555661	RPS6KA3	34.1203	10.0516	6.53783	14.699	16.3396	14.2633
chr9	40572084	40573450	cortex.junction_circ_006263	9	+	7	1366	2	1	6	0	0	0	0.033991	0	0.280208	0	0	0	CUL5	24.303	34.0065	26.2152	19.0074	22.5413	21.1985
chrX	101973309	102002622	cortex.junction_circ_017623	9	-	8	29313	5	4	0	0	0	0	0.0849775	0.149862	0	0	0	0	NUP62CL	30.8292	33.7647	11.9742	8.71131	2.89916	1.27173
chr8	122227451	122242394	cortex.junction_circ_028319	9	-	9	14943	3	3	0	2	0	0	0.0509865	0.112396	0	0.075101	0	0	HADH	33.652	16.3556	9.02586	9.89137	8.45085	6.34379
chr13	20785156	20808042	cortex.junction_circ_014971	9	+	9	22886	2	1	2	4	0	0	0.033991	0	0.0934025	0.150202	0	0	UBP1	32.9955	29.8758	16.1562	17.4812	19.692	17.6562
chr12	44859640	44862618	cortex.junction_circ_005196	9	+	9	2978	0	2	2	4	0	0	0	0.074931	0.0934025	0.150202	0	0	UTP6	17.2511	32.9454	10.5546	11.6506	14.21	9.9301
chr1	14083796	14085261	cortex.junction_circ_017160	9	-	9	1465	3	4	1	1	0	0	0.0509865	0.149862	0	0	0	0	SCAF8	28.6161	32.6414	16.2037	13.8092	13.7809	12.9859
chr3	106723746	106724618	cortex.junction_circ_028667	9	-	8	872	3	3	2	1	0	0	0.0509865	0.112396	0.0934025	0	0	0	THUMPD2	27.7375	32.1312	11.0913	9.55192	7.3875	8.00556
chr7	112297	137678	cortex.junction_circ_018274	9	-	9	25381	2	5	0	2	0	0	0.033991	0.187327	0	0.075101	0	0	EXOC2	26.704	31.6964	18.1712	18.1079	25.7927	21.2315
chr8	83700343	83700678	cortex.junction_circ_002487	9	-	9	335	2	2	4	0	1	0	0.033991	0.074931	0.186805	0	0	0	DCLK2	10.4413	31.0002	18.6134	20.0711	31.2028	18.3581
chr6	102734061	102736746	cortex.junction_circ_000453	9	+	8	2685	5	0	0	1	3	0	0.0849775	0	0	0	0.0618207	0	ENSSSCG00000021683	30.9935	3.65143	2.94562	6.59851	3.28759	0.889726
chr6	136176937	136181870	cortex.junction_circ_026564	9	-	9	4933	0	3	4	0	0	1	0	0.112396	0.186805	0	0	0	CACHD1	21.086	30.3335	12.5819	14.9619	16.1536	13.7262
chr6	146642197	146642370	cortex.junction_circ_019324	9	+	8	173	0	1	4	0	0	4	0	0	0.186805	0	0	0.0740881	APOER2	2.76981	29.7339	16.3749	11.1337	13.4999	12.443
chr12	15586418	15617981	cortex.junction_circ_012146	9	-	8	31563	0	1	3	2	1	2	0	0	0.140104	0.075101	0	0.037044	TANC2	5.11342	13.3644	17.2965	18.5935	28.9105	23.5475
chr7	121403640	121430673	cortex.junction_circ_019528	9	+	8	27033	1	4	1	0	3	0	0	0.149862	0	0	0.0618207	0	-	1.21546	24.8403	27.8976	13.8534	14.6318	16.2597
chr1	17240889	17261849	cortex.junction_circ_009449	9	+	9	20960	2	2	1	1	0	3	0.033991	0.074931	0	0	0	0.0555661	RMND1	18.0827	19.4739	27.8611	13.3231	14.0826	9.5138
chr3	7183713	7184628	cortex.junction_circ_000347	9	+	8	915	0	1	3	1	2	2	0	0	0.140104	0	0.0412138	0.037044	ZKSCAN1	16.8552	27.5623	8.96361	9.32907	14.1535	12.3848
chr4	68358493	68364318	cortex.junction_circ_022830	9	-	6	5825	5	0	2	1	0	1	0.0849775	0	0.0934025	0	0	0	TERF1	27.1807	27.5292	17.3803	14.0547	16.2517	11.7477
chr9	70890417	70899574	cortex.junction_circ_017427	9	+	8	9157	4	2	1	2	0	0	0.067982	0.074931	0	0.075101	0	0	ENSSSCG00000028069	7.55976	4.46446	4.17382	13.8404	19.809	26.9287
chr9	47658914	47670908	cortex.junction_circ_019113	9	-	9	11994	1	2	3	0	3	0	0	0.074931	0.140104	0	0.0618207	0	CADM1	25.3567	26.7067	12.6582	25.1843	19.4332	19.9069
chr11	53841366	53848387	cortex.junction_circ_011520	9	-	7	7021	1	2	3	0	2	1	0	0.074931	0.140104	0	0.0412138	0	MYCBP2	8.64358	18.7205	15.5494	20.7395	21.6991	26.4275
chr4	15236509	15238168	cortex.junction_circ_014760	9	+	8	1659	1	1	2	0	0	1	0	0	0.0934025	0	0	0	KIAA0196	19.1551	26.1838	22.4857	13.9102	16.9936	12.9381
chr6	69449173	69453376	cortex.junction_circ_019033	9	-	9	4203	1	3	1	2	1	1	0	0.112396	0	0.075101	0	0	-	14.807	26.0169	15.4338	13.2737	11.8932	11.5131
chr2	82153519	82170645	cortex.junction_circ_008313	9	+	9	17126	2	3	1	3	0	0	0.033991	0.112396	0	0.112651	0	0	NSD1	22.7208	25.5575	12.9575	17.0586	19.7265	19.3589
chr1	32054761	32072573	cortex.junction_circ_000662	9	+	9	17812	1	2	1	1	2	2	0	0.074931	0	0	0.0412138	0.037044	AHI1	11.234	11.1656	13.34	25.4137	23.8872	21.3195
chr18	8644623	8648674	cortex.junction_circ_002891	9	-	9	4051	4	2	0	3	0	0	0.067982	0.074931	0	0.112651	0	0	AGK	21.4513	25.2926	15.7887	17.2038	25.1893	23.4827
chr4	113204855	113228605	cortex.junction_circ_004989	9	-	9	23750	0	0	3	2	0	2	0	0	0.140104	0.075101	0	0.037044	MAN1A2	17.226	21.4413	17.6432	17.6492	22.1742	24.9501
chr18	5395090	5439747	cortex.junction_circ_022925	9	-	7	44657	6	1	2	0	0	0	0.101973	0	0.0934025	0	0	0	ENSSSCG00000028615	11.0026	24.915	15.5721	7.6754	6.39696	4.58445
chrX	130737536	130763718	cortex.junction_circ_027879	9	-	9	26182	5	2	0	1	0	1	0.0849775	0.074931	0	0	0	0	ATP11C	24.8103	15.7066	12.9022	11.5492	10.7701	5.42547
chr1	210259052	210260930	cortex.junction_circ_000779	9	+	8	1878	2	2	3	0	2	0	0.033991	0.074931	0.140104	0	0.0412138	0	PCNXL4	13.9156	24.3326	14.9528	23.0448	19.6555	15.7019
chrX	114567035	114570719	cortex.junction_circ_021481	9	-	9	3684	0	5	4	0	0	0	0	0.187327	0.186805	0	0	0	DOCK11,ENSSSCG00000012634	9.83506	24.2968	13.1094	5.68455	7.51567	5.16417
chr3	121393940	121394097	cortex.junction_circ_025525	9	-	9	157	0	0	3	0	2	4	0	0	0.140104	0	0.0412138	0.0740881	NCOA1	7.56789	24.2826	15.9714	15.5581	18.6542	17.1299
chr1	96785769	96802706	cortex.junction_circ_002144	9	-	8	16937	5	4	0	0	0	0	0.0849775	0.149862	0	0	0	0	TTK	24.2038	10.9409	3.04058	1.38723	1.68949	1.00202
chr9	130301057	130301161	cortex.junction_circ_015350	9	+	8	104	0	1	0	0	3	5	0	0	0	0	0.0618207	0.0926101	ENSSSCG00000015513	2.60338	18.3249	10.6189	15.112	24.1869	23.4494
chr9	78881649	78889668	cortex.junction_circ_003402	9	-	9	8019	1	0	0	0	4	4	0	0	0	0	0.0824276	0.0740881	KRIT1,LRRD1	18.4935	23.9503	16.5754	11.2558	13.1144	11.1844
chr9	37626960	37627261	cortex.junction_circ_027875	9	-	7	301	0	0	7	2	0	0	0	0	0.326909	0.075101	0	0	DCUN1D5	20.5299	23.9323	13.9869	14.1194	19.7111	16.454
chr1	200287461	200298109	cortex.junction_circ_030536	9	-	6	10648	0	1	4	0	0	1	0	0	0.186805	0	0	0	L2HGDH,SOS2	19.8339	23.6688	19.2736	15.9333	16.6821	15.5079
chr14	78015573	78026373	cortex.junction_circ_022252	9	+	9	10800	2	4	2	1	0	0	0.033991	0.149862	0.0934025	0	0	0	DDX50	23.3768	18.4365	13.8382	9.55562	8.08622	7.28568
chr5	106607716	106610077	cortex.junction_circ_016311	9	+	9	2361	1	3	2	2	0	0	0	0.112396	0.0934025	0.075101	0	0	PPP1R12A	19.9911	23.3282	8.70584	10.1014	14.2754	15.2276
chr16	43251567	43253665	cortex.junction_circ_029321	9	+	9	2098	3	1	1	1	2	1	0.0509865	0	0	0	0.0412138	0	ZSWIM6	16.2436	22.8493	17.1958	13.159	15.2114	9.93059
chr4	53440075	53468858	cortex.junction_circ_002941	9	+	9	28783	0	1	1	3	1	3	0	0	0	0.112651	0	0.0555661	MMP16	8.47392	20.3366	14.9824	20.609	22.3877	20.6141
chr7	43147748	43150180	cortex.junction_circ_010624	9	+	7	2432	1	2	1	1	4	0	0	0.074931	0	0	0.0824276	0	ENSSSCG00000001641	22.309	20.2035	10.3482	12.0647	15.1248	11.9045
chr14	136289719	136298231	cortex.junction_circ_030482	9	+	9	8512	4	2	1	0	1	1	0.067982	0.074931	0	0	0	0	FAM160B1	17.8786	19.0456	20.0233	20.3741	22.1735	19.2074
chr10	47105142	47106567	cortex.junction_circ_009702	9	-	9	1425	1	1	2	2	1	2	0	0	0.0934025	0.075101	0	0.037044	ARHGAP12	12.8783	22.1332	13.5675	11.6789	11.0893	8.22884
chr18	18602504	18620583	cortex.junction_circ_004343	9	-	9	18079	0	4	1	0	0	4	0	0.149862	0	0	0	0.0740881	MKLN1	19.4798	21.8087	16.3124	15.2382	16.6928	18.6108
chr1	83300055	83314537	cortex.junction_circ_028232	9	-	9	14482	0	2	4	1	2	0	0	0.074931	0.186805	0	0.0412138	0	SEC63	16.1564	21.669	12.1713	16.4653	15.3506	12.6419
chr11	12827205	12827332	cortex.junction_circ_019237	9	-	9	127	1	1	5	1	1	0	0	0	0.233506	0	0	0	SUPT20H	16.2035	21.2857	14.609	12.4211	10.2172	12.8908
chr1	202963752	202986161	cortex.junction_circ_022310	9	-	9	22409	2	0	2	0	3	2	0.033991	0	0.0934025	0	0.0618207	0.037044	DDHD1	10.7021	14.9596	15.7927	12.2163	21.2743	19.5043
chr14	48121029	48124333	cortex.junction_circ_022575	9	-	9	3304	0	5	2	1	0	1	0	0.187327	0.0934025	0	0	0	PITPNB	15.4282	18.2953	12.6134	16.9341	21.0622	20.0159
chr4	96774977	96776508	cortex.junction_circ_016156	9	-	8	1531	6	0	2	1	0	0	0.101973	0	0.0934025	0	0	0	ATF6	14.8408	8.58316	5.83566	12.9915	18.3324	20.92
chr5	32956397	33033688	cortex.junction_circ_015866	9	+	9	77291	6	0	1	1	0	1	0.101973	0	0	0	0	0	LEMD3	12.8545	20.801	13.7691	11.0054	11.4003	10.3856
chr4	85304080	85304511	cortex.junction_circ_007273	9	+	9	431	4	2	0	0	0	1	0.067982	0.074931	0	0	0	0	PCMTD1	13.9018	11.6117	9.21918	14.1616	20.3775	20.3658
chr3	114020619	114032423	cortex.junction_circ_011020	9	-	7	11804	1	5	2	0	1	0	0	0.187327	0.0934025	0	0	0	BIRC6	14.986	19.9505	12.3261	15.5722	17.6188	17.4032
chrX	78856056	78881582	cortex.junction_circ_005689	9	-	8	25526	1	1	4	1	0	1	0	0	0.186805	0	0	0	CHM	10.4531	12.8829	11.4536	10.1564	18.8068	18.8088
chr13	42358747	42378144	cortex.junction_circ_023102	9	-	8	19397	0	2	6	0	0	1	0	0.074931	0.280208	0	0	0	CCDC66	12.2961	18.7272	13.8108	12.145	9.18061	8.43591
chr3	83018887	83029307	cortex.junction_circ_015968	9	-	7	10420	0	3	1	0	4	1	0	0.112396	0	0	0.0824276	0	EHBP1	6.55251	17.8699	9.92991	15.7611	16.3226	16.7963
chr3	83018887	83038160	cortex.junction_circ_026738	9	-	9	19273	1	5	0	0	3	0	0	0.187327	0	0	0.0618207	0	EHBP1	6.55251	17.8699	9.92991	15.7611	16.3226	16.7963
chr9	22394607	22399530	cortex.junction_circ_020184	9	-	7	4923	0	1	6	0	0	2	0	0	0.280208	0	0	0.037044	ENSSSCG00000014915	17.4193	12.8774	15.5277	8.6968	8.93535	9.41892
chrX	144003928	144004888	cortex.junction_circ_016032	9	-	7	960	4	4	0	0	1	0	0.067982	0.149862	0	0	0	0	-	9.93211	17.1527	4.13603	1.22965	0.209253	0.481275
chr4	121647125	121647428	cortex.junction_circ_020870	9	-	9	303	6	2	1	0	0	0	0.101973	0.074931	0	0	0	0	ENSSSCG00000021440	16.7702	15.399	5.57372	3.68933	8.25373	5.17601
chr2	43972989	43973332	cortex.junction_circ_029385	9	+	7	343	4	1	4	0	0	0	0.067982	0	0.186805	0	0	0	HPS5	13.5853	16.7082	8.77244	6.39699	6.67931	6.47903
chr14	61759631	61770061	cortex.junction_circ_021851	9	+	9	10430	3	0	5	0	0	1	0.0509865	0	0.233506	0	0	0	PCNXL2	1.92617	16.1918	9.49009	7.98188	16.4258	14.9539
chr4	116992009	116999663	cortex.junction_circ_025599	9	+	9	7654	0	3	3	1	1	1	0	0.112396	0.140104	0	0	0	PHTF1	3.60752	16.3947	14.9503	7.51891	11.1271	8.11336
chr11	35045322	35067542	cortex.junction_circ_002070	9	+	8	22220	0	1	1	1	2	4	0	0	0	0	0.0412138	0.0740881	ENSSSCG00000009449	10.2983	16.306	8.46744	6.53125	5.96414	4.14321
chr10	241980	253691	cortex.junction_circ_018233	9	+	8	11711	3	0	3	1	2	0	0.0509865	0	0.140104	0	0.0412138	0	COG7	9.2693	15.9073	16.1294	11.3111	15.1459	10.3539
chr2	91169755	91197361	cortex.junction_circ_025724	9	+	8	27606	1	1	4	2	0	0	0	0	0.186805	0.075101	0	0	MSH3	11.1166	12.3065	15.1632	11.1502	12.9633	11.8928
chr13	117567898	117571938	cortex.junction_circ_012848	9	-	8	4040	1	0	5	1	0	0	0	0	0.233506	0	0	0	PHC3	9.32684	13.8469	14.4637	10.9978	8.65471	7.98601
chr4	129639340	129642250	cortex.junction_circ_001207	9	-	9	2910	2	1	2	3	1	0	0.033991	0	0.0934025	0.112651	0	0	ENSSSCG00000006870	9.05858	14.4294	11.5472	6.40365	10.8632	9.08779
chr4	89192964	89202585	cortex.junction_circ_022480	9	+	7	9621	3	1	0	4	1	0	0.0509865	0	0	0.150202	0	0	CCDC181	11.7038	11.0624	7.21309	14.2701	10.4262	9.56557
chr5	49634013	49646121	cortex.junction_circ_012692	9	-	9	12108	4	0	0	2	2	1	0.067982	0	0	0.075101	0.0412138	0	PPFIBP1	14.2021	6.293	5.95366	9.82001	10.5971	11.7957
chr15	61407503	61408631	cortex.junction_circ_021125	9	-	9	1128	3	2	2	2	0	0	0.0509865	0.074931	0.0934025	0.075101	0	0	WRN	13.9614	9.32798	5.24036	4.64069	5.0801	4.35315
chr2	58424318	58424714	cortex.junction_circ_029237	9	-	7	396	1	5	2	0	1	0	0	0.187327	0.0934025	0	0	0	ATP13A1	9.52325	13.3119	4.75048	6.8113	9.53038	7.89261
chr11	21787386	21814210	cortex.junction_circ_007216	9	+	9	26824	4	1	0	0	2	2	0.067982	0	0	0	0.0412138	0.037044	ZC3H13	8.90296	13.2328	5.0726	7.18005	7.88143	8.12034
chr3	97980744	98006379	cortex.junction_circ_011436	9	-	9	25635	4	2	0	0	0	2	0.067982	0.074931	0	0	0	0.037044	PPP1R21	4.50442	4.27616	5.01283	10.2901	11.1998	13.2042
chr10	69987506	69991661	cortex.junction_circ_021718	9	+	8	4155	5	0	2	2	0	0	0.0849775	0	0.0934025	0.075101	0	0	ENSSSCG00000011130	8.01234	1.95869	7.50705	4.61536	12.9733	6.12099
chr1	35488668	35489992	cortex.junction_circ_000891	9	-	8	1324	0	4	5	0	0	0	0	0.149862	0.233506	0	0	0	ENSSSCG00000004196	12.6087	12.4167	6.25622	5.09631	4.62304	3.37023
chr2	8665084	8665965	cortex.junction_circ_018532	9	-	9	881	1	2	3	1	0	2	0	0.074931	0.140104	0	0	0.037044	ASRGL1	8.62432	12.2521	7.92357	9.10614	9.98484	7.97056
chr2	82552203	82565744	cortex.junction_circ_011458	9	+	8	13541	1	2	1	1	1	3	0	0.074931	0	0	0	0.0555661	UIMC1	10.1037	11.8179	7.17647	5.75899	4.89298	4.51265
chr14	118363983	118364699	cortex.junction_circ_019387	9	-	9	716	2	3	1	2	0	0	0.033991	0.112396	0	0.075101	0	0	MMS19	8.28422	11.5161	5.53173	4.54032	5.62518	4.6438
chr10	49672327	49673847	cortex.junction_circ_021902	9	-	9	1520	2	0	6	0	0	1	0.033991	0	0.280208	0	0	0	ENSSSCG00000011041	9.52197	11.2637	6.41911	4.12508	4.16401	2.91144
chr13	205664916	205669502	cortex.junction_circ_016732	9	-	9	4586	3	1	3	0	0	2	0.0509865	0	0.140104	0	0	0.037044	SCAF4	8.26359	10.45	8.68187	8.467	6.88256	6.11525
chr18	10898786	10903368	cortex.junction_circ_010358	9	-	9	4582	3	3	1	1	0	1	0.0509865	0.112396	0	0	0	0	UBN2	7.25699	8.15577	7.09514	9.09237	7.84312	9.2555
chr10	49568555	49595487	cortex.junction_circ_000688	9	+	7	26932	2	0	2	0	2	3	0.033991	0	0.0934025	0	0.0412138	0.0555661	CACNB2	1.95488	2.99882	4.72236	4.38385	8.11175	8.65324
chr9	71420668	71421406	cortex.junction_circ_030032	9	-	9	738	1	6	2	0	0	0	0	0.224793	0.0934025	0	0	0	PIK3C2B	4.22775	8.50541	5.48158	6.2355	6.20195	4.57844
chr10	30396526	30411370	cortex.junction_circ_026833	9	-	9	14844	6	0	0	0	3	0	0.101973	0	0	0	0.0618207	0	ERCC6L2	6.13757	8.03834	6.46944	6.06102	6.61655	5.42192
chr9	25250547	25341666	cortex.junction_circ_015274	9	-	9	91119	4	2	0	0	1	2	0.067982	0.074931	0	0	0	0.037044	NOX4	7.33436	2.86553	2.70991	0.967235	1.5943	1.18983
chr1	301441602	301445225	cortex.junction_circ_004257	9	+	9	3623	0	1	6	0	1	1	0	0	0.280208	0	0	0	ANGPTL2	6.78822	1.17122	0.728985	1.02021	3.55004	1.82031
chr3	39426205	39478158	cortex.junction_circ_001150	9	-	6	51953	2	0	0	0	3	4	0.033991	0	0	0	0.0618207	0.0740881	ENSSSCG00000007948	3.23273	2.23893	4.41966	6.17764	5.72151	5.28736
chr11	87126534	87130958	cortex.junction_circ_023808	9	-	7	4424	0	0	2	2	5	0	0	0	0.0934025	0.075101	0.103034	0	ENSSSCG00000022957	0.731893	0.699053	1.32362	2.46814	3.57425	4.33341
chr6	1576367	1595723	cortex.junction_circ_026569	9	-	8	19356	2	3	0	3	0	1	0.033991	0.112396	0	0.112651	0	0	BANP	3.33363	1.38519	2.42211	1.68872	1.54623	1.53048
chr7	10291893	10304324	cortex.junction_circ_008615	9	-	8	12431	2	0	3	3	0	1	0.033991	0	0.140104	0.112651	0	0	SIRT5	2.13201	2.99559	2.05064	2.0657	1.12396	1.27322
chr16	56644581	56644745	cortex.junction_circ_005548	9	-	8	164	7	2	0	0	0	0	0.118968	0.074931	0	0	0	0	ENSSSCG00000023757	1.21934	0.405221	0	0.995918	1.54261	1.87975
chr18	735741	793351	cortex.junction_circ_029831	9	-	9	57610	3	0	0	1	2	3	0.0509865	0	0	0	0.0412138	0.0555661	WDR60	0	0	0	0.633583	0	0
chr14	100503875	100538254	cortex.junction_circ_018980	9	-	7	34379	0	1	2	1	0	5	0	0	0.0934025	0	0	0.0926101	-	0.0820686	0	0.38372	0.566464	0.537244	0.149332
chr1	105944305	105950799	cortex.junction_circ_000918	8	+	7	6494	6	0	0	1	1	0	0.101973	0	0	0	0	0	ATP5A1	481.527	325.407	170.746	156.764	255.601	222.474
chr5	89608595	89610635	cortex.junction_circ_014134	8	-	8	2040	0	0	1	4	1	2	0	0	0	0.150202	0	0.037044	SLC25A3	378.949	248.737	133.276	158.264	241.677	201.546
chr6	50451939	50452292	cortex.junction_circ_020700	8	+	6	353	4	3	1	0	0	0	0.067982	0.112396	0	0	0	0	PRMT1	267.114	356.373	169.378	93.2201	101.514	67.6153
chr3	96014222	96080794	cortex.junction_circ_022737	8	+	8	66572	0	0	0	0	3	5	0	0	0	0	0.0618207	0.0926101	ENSSSCG00000008419,ENSSSCG00000026180	7.91176	162.026	119.319	155.947	247.558	243.884
chr2	71193760	71202659	cortex.junction_circ_022389	8	-	7	8899	3	3	1	0	0	1	0.0509865	0.112396	0	0	0	0	HNRNPM	216.127	134.879	43.0786	42.552	34.3357	29.8811
chr18	49340343	49354669	cortex.junction_circ_014636	8	-	8	14326	2	3	0	2	0	1	0.033991	0.112396	0	0.075101	0	0	TAX1BP1	107.765	185.349	94.7689	113.171	129.475	99.6929
chr7	91966708	91969641	cortex.junction_circ_005445	8	-	8	2933	3	0	2	1	2	0	0.0509865	0	0.0934025	0	0.0412138	0	CHD2	88.5151	154.452	99.3919	54.9394	49.4422	50.2345
chr15	2813361	2816694	cortex.junction_circ_012293	8	-	8	3333	2	1	2	1	0	0	0.033991	0	0.0934025	0	0	0	KIF5C	15.657	77.3421	39.5524	62.7712	133.103	139.562
chr1	202605802	202612325	cortex.junction_circ_010317	8	+	6	6523	3	0	4	1	0	0	0.0509865	0	0.186805	0	0	0	PSMC6	128.943	131.4	102.055	57.1193	83.7003	55.5392
chr1	202609213	202612325	cortex.junction_circ_003396	8	+	8	3112	4	0	2	1	0	1	0.067982	0	0.0934025	0	0	0	PSMC6	128.943	131.4	102.055	57.1193	83.7003	55.5392
chr1	202609213	202611659	cortex.junction_circ_030213	8	+	8	2446	2	3	0	1	2	0	0.033991	0.112396	0	0	0.0412138	0	PSMC6	128.943	131.4	102.055	57.1193	83.7003	55.5392
chr1	25510518	25540318	cortex.junction_circ_019164	8	-	8	29800	3	2	3	0	0	0	0.0509865	0.074931	0.140104	0	0	0	VTA1	77.2878	131.233	96.8371	73.8233	76.0321	75.0937
chr3	117257013	117270385	cortex.junction_circ_017924	8	+	8	13372	2	3	0	0	0	2	0.033991	0.112396	0	0	0	0.037044	PPP1CB	119.992	125.58	80.4639	107.873	131.202	114.276
chr17	40408919	40417612	cortex.junction_circ_004108	8	-	7	8693	5	1	0	1	1	0	0.0849775	0	0	0	0	0	ENSSSCG00000025201	130.102	71.5585	20.7985	14.4376	11.5888	6.72941
chrX	105847667	105856941	cortex.junction_circ_012755	8	-	6	9274	0	4	0	0	4	0	0	0.149862	0	0	0.0824276	0	DCX	10.8334	129.883	69.8393	69.1007	29.8853	18.186
chr2	80452933	80462260	cortex.junction_circ_001923	8	-	8	9327	2	3	1	0	2	0	0.033991	0.112396	0	0	0.0412138	0	CANX	129.06	99.1144	68.3515	92.9675	108.451	92.6182
chr11	11212641	11227818	cortex.junction_circ_022398	8	+	7	15177	0	1	2	0	5	0	0	0	0.0934025	0	0.103034	0	ENSSSCG00000021829	15.1536	128.585	111.001	76.8637	61.3271	64.6576
chr1	195179687	195180293	cortex.junction_circ_016591	8	+	7	606	4	2	0	2	0	0	0.067982	0.074931	0	0.075101	0	0	ENSSSCG00000004998	114.183	126.145	84.278	71.8408	109.675	75.7344
chr15	86615926	86619319	cortex.junction_circ_008263	8	-	7	3393	0	2	2	2	2	0	0	0.074931	0.0934025	0.075101	0.0412138	0	TLK1	36.8165	67.7611	124.945	41.5952	46.2141	34.9558
chr15	86622428	86671532	cortex.junction_circ_004300	8	-	7	49104	1	0	2	2	3	0	0	0	0.0934025	0.075101	0.0618207	0	TLK1	36.8165	67.7611	124.945	41.5952	46.2141	34.9558
chr14	14833621	14869215	cortex.junction_circ_028893	8	+	6	35594	0	0	6	1	1	0	0	0	0.280208	0	0	0	MSRA	7.90815	122.835	92.9758	51.2636	71.0584	41.3584
chr9	51073472	51078048	cortex.junction_circ_021486	8	-	6	4576	0	4	3	0	1	0	0	0.149862	0.140104	0	0	0	DDX6	90.8858	116.926	49.4785	60.0173	54.2955	47.5817
chr9	51076437	51078048	cortex.junction_circ_001613	8	-	7	1611	0	0	5	3	0	0	0	0	0.233506	0.112651	0	0	DDX6	90.8858	116.926	49.4785	60.0173	54.2955	47.5817
chr9	50851164	50856753	cortex.junction_circ_003203	8	+	8	5589	2	5	1	0	0	0	0.033991	0.187327	0	0	0	0	IFT46	72.4639	116.824	53.0178	57.6448	26.2156	19.9352
chr8	117532443	117557776	cortex.junction_circ_014833	8	-	8	25333	0	1	2	1	3	1	0	0	0.0934025	0	0.0618207	0	ANK2	10.7828	51.1466	43.0306	67.9317	113.615	114.907
chr6	39328899	39340790	cortex.junction_circ_004557	8	-	8	11891	1	3	3	1	0	0	0	0.112396	0.140104	0	0	0	LSM14A	107.781	106.073	48.0736	42.3199	40.1786	28.6636
chr10	37486612	37494346	cortex.junction_circ_011242	8	+	8	7734	0	2	4	1	0	1	0	0.074931	0.186805	0	0	0	CHMP5	60.7803	101.671	106.559	60.6125	91.2243	63.2929
chr15	124662047	124693334	cortex.junction_circ_004683	8	-	7	31287	4	1	0	2	0	0	0.067982	0	0	0.075101	0	0	KANSL1L	55.4684	87.5232	100.04	33.0177	23.5294	19.2417
chr6	103715571	103741524	cortex.junction_circ_000776	8	-	8	25953	4	3	1	0	0	0	0.067982	0.112396	0	0	0	0	SS18	93.9637	42.0255	21.0746	19.2827	20.0889	15.3574
chr1	132344009	132367489	cortex.junction_circ_015991	8	+	8	23480	1	1	3	0	0	2	0	0	0.140104	0	0	0.037044	MYO5A	15.8315	56.0866	44.2802	61.7073	92.7711	89.3241
chr1	92839217	92875345	cortex.junction_circ_029466	8	+	7	36128	0	2	5	0	0	1	0	0.074931	0.233506	0	0	0	SNAP91	3.09378	43.5444	90.8673	50.7356	68.2742	68.864
chr6	99506004	99544888	cortex.junction_circ_019586	8	-	8	38884	3	1	1	0	2	1	0.0509865	0	0	0	0.0412138	0	MIB1	80.8256	88.3769	32.6212	43.1571	54.0274	48.4131
chr6	99529756	99544888	cortex.junction_circ_026632	8	-	8	15132	4	1	1	0	0	0	0.067982	0	0	0	0	0	MIB1	80.8256	88.3769	32.6212	43.1571	54.0274	48.4131
chr2	135129190	135135354	cortex.junction_circ_024990	8	+	7	6164	3	5	0	0	0	0	0.0509865	0.187327	0	0	0	0	LMNB1	87.9751	84.9778	18.0822	9.86	5.34565	2.94606
chr17	13616683	13667649	cortex.junction_circ_026732	8	+	7	50966	5	1	0	0	1	1	0.0849775	0	0	0	0	0	ENSSSCG00000022028,ENSSSCG00000027808,ENSSSCG00000030541	36.6729	75.892	55.4911	60.2631	85.1001	68.4283
chr15	66933759	66964066	cortex.junction_circ_027051	8	+	8	30307	1	2	1	1	3	0	0	0.074931	0	0	0.0618207	0	PRPF40A	84.3914	82.3182	47.4893	32.4217	25.7335	29.4792
chr9	9546450	9548296	cortex.junction_circ_023422	8	-	8	1846	0	1	4	2	0	1	0	0	0.186805	0.075101	0	0	PGM2L1	7.2106	27.9247	36.5422	64.0578	76.6634	78.3368
chr6	85026827	85048644	cortex.junction_circ_009601	8	-	7	21817	1	3	2	1	0	0	0	0.112396	0.0934025	0	0	0	ZMYM4	20.7734	66.8732	77.5256	24.629	25.6364	20.6298
chr1	60892774	60945988	cortex.junction_circ_009286	8	-	7	53214	2	0	1	3	0	2	0.033991	0	0	0.112651	0	0.037044	SNX14	53.383	77.3434	76.1856	56.6804	65.4729	68.8472
chr9	108511447	108524946	cortex.junction_circ_022869	8	+	8	13499	0	4	1	0	0	0	0	0.149862	0	0	0	0	CACNA2D1	11.8163	21.8707	30.1843	38.915	62.3314	77.2315
chr13	75395662	75404735	cortex.junction_circ_023742	8	+	8	9073	0	1	3	3	0	0	0	0	0.140104	0.112651	0	0	ENSSSCG00000023225	0.638347	1.20108	4.31989	16.2531	58.1462	74.3952
chr1	299815880	299820449	cortex.junction_circ_016931	8	+	8	4569	3	4	1	0	0	0	0.0509865	0.149862	0	0	0	0	ENSSSCG00000028891,ENSSSCG00000029141,ENSSSCG00000029169	53.7545	64.9992	73.3801	30.6726	33.0928	29.0476
chr3	11499693	11505958	cortex.junction_circ_001371	8	+	8	6265	1	4	2	1	0	0	0	0.149862	0.0934025	0	0	0	GTF2I	62.4748	69.3519	33.4206	38.384	45.5291	44.3542
chr6	48351536	48366827	cortex.junction_circ_009146	8	+	7	15291	2	4	1	1	0	0	0.033991	0.149862	0	0	0	0	SAE1	58.8547	69.08	34.603	26.6147	31.9646	23.3521
chr15	18728204	18730119	cortex.junction_circ_027555	8	-	8	1915	0	5	1	0	0	2	0	0.187327	0	0	0	0.037044	R3HDM1	9.62634	10.9139	12.3838	22.1874	28.1192	67.6179
chr2	112531675	112534818	cortex.junction_circ_005231	8	+	8	3143	1	0	4	0	0	2	0	0	0.186805	0	0	0.037044	PAM	52.4234	39.7378	23.9067	30.4834	64.5044	62.4237
chr3	90658681	90664564	cortex.junction_circ_023822	8	+	7	5883	0	2	5	0	0	1	0	0.074931	0.233506	0	0	0	CCDC88A	32.2038	62.9797	41.2508	54.7833	61.6948	46.7471
chr15	85340630	85384479	cortex.junction_circ_014322	8	+	8	43849	0	3	2	0	3	0	0	0.112396	0.0934025	0	0.0618207	0	ENSSSCG00000015939	23.7712	44.923	49.9449	39.7827	62.8262	55.2694
chr5	73487066	73489592	cortex.junction_circ_001011	8	-	7	2526	0	4	2	2	0	0	0	0.149862	0.0934025	0.075101	0	0	KIF21A	9.61302	61.6674	30.7434	25.3989	37.5269	34.9156
chr9	138832113	138854073	cortex.junction_circ_029357	8	+	7	21960	1	1	2	0	2	2	0	0	0.0934025	0	0.0412138	0.037044	IVNS1ABP	61.0332	53.4032	37.1499	34.9234	36.0952	27.5949
chr14	132243464	132252629	cortex.junction_circ_015742	8	+	7	9165	0	5	0	0	1	2	0	0.187327	0	0	0	0.037044	SHOC2	31.703	59.0291	52.9424	46.7306	46.8494	38.5844
chr15	106836856	106863127	cortex.junction_circ_017773	8	+	8	26271	3	0	3	0	2	0	0.0509865	0	0.140104	0	0.0412138	0	GLS	42.9431	37.0477	38.4437	47.9088	57.4945	56.1146
chr8	35181040	35184374	cortex.junction_circ_027651	8	-	7	3334	0	2	1	3	0	1	0	0.074931	0	0.112651	0	0	ENSSSCG00000008803	12.9827	21.1281	23.0038	33.8545	57.3186	49.0117
chr2	50789561	50808396	cortex.junction_circ_016938	8	-	8	18835	3	1	2	1	1	0	0.0509865	0	0.0934025	0	0	0	ENSSSCG00000013402	26.9601	57.1948	30.7619	22.1109	17.1275	13.9958
chr3	83691821	83692103	cortex.junction_circ_006066	8	-	7	282	0	0	4	3	1	0	0	0	0.186805	0.112651	0	0	COMMD1	56.8697	51.4129	35.609	21.7799	25.6356	18.9566
chrX	18953487	19032078	cortex.junction_circ_005504	8	+	4	78591	0	0	0	0	8	0	0	0	0	0	0.164855	0	CNKSR2	5.31267	9.4087	14.9749	16.6512	43.5417	54.9739
[truncated: 3,586 more rows]

## Sheet: CircRNAs, multiple tissues
chr	start	end	circRNA_ID	Total circular junction reads	strand	Unique circular junction reads	Genomic_length	Reads, Basal ganglia E60	Reads, Basal ganglia E115	Reads, Brain stem E60	Reads, Brain stem E115	Reads, Cerebellum E60	Reads, Cerebellum E115	Reads, Cortex E60	Reads, Cortex E115	Reads, Hippocampus E60	Reads, Hippocampus E115	RPM Basal ganglia E60	RPM Basal ganglia E115	RPM Brain stem E60	RPM Brain stem E115	RPM cerebellum E60	RPM cerebellum E115	RPM Cortex E60	RPM Cortex E115	RPM Hippocampus E60	RPM Hippocampus E115	Host gene name	Host gene FPKM, Basal ganglia E60	Host gene FPKM, Basal ganglia E115	Host gene FPKM, Brain stem E60	Host gene FPKM, Brain stem E115	Host gene FPKM, cerebellum E60	Host gene FPKM, cerebellum E115	Host gene FPKM, Cortex E60	Host gene FPKM, Cortex E115	Host gene FPKM, Hippocampus E60	Host gene FPKM, Hippocampus E115
chrX	131493484	131495109	collective.junction_circ_019180	1172	+	559	1625	110	23	77	164	106	295	65	120	175	37	10.5315	2.37785	5.82525	4.35454	10.3023	18.7791	3.03565	2.22269	6.554	3.23165	CDR1	0	0	0	0.326613	0	0.651032	0	0	0.538522	0.218446
chr13	210806109	210875564	collective.junction_circ_006147	924	+	446	69455	40	0	113	74	31	20	246	286	33	50	3.82963	0	8.54875	1.96486	3.01295	1.27316	11.4888	5.29742	1.2359	4.36709	ENSSSCG00000020975	651.218	203.449	192.747	300.667	271.984	176.289	430.602	267.091	228.284	430.863
chr4	35844935	35911000	collective.junction_circ_001078	784	-	445	66065	51	29	16	61	30	165	215	160	41	16	4.88277	2.99816	1.21044	1.61968	2.91576	10.5035	10.041	2.96359	1.53551	1.39747	RIMS2	14.9995	21.7538	12.5822	12.7091	19.3132	57.2149	15.1639	17.9199	67.3138	18.5033
chr4	73740571	73750002	collective.junction_circ_020010	662	-	306	9431	58	15	14	75	16	52	228	138	40	26	5.55296	1.55077	1.05914	1.99141	1.55507	3.31021	10.6481	2.5561	1.49806	2.27089	CSPP1	53.9235	32.0442	22.5707	44.2287	69.1021	60.2954	66.2239	62.9369	111.846	31.2817
chr6	73334892	73430424	collective.junction_circ_017062	475	-	317	95532	33	16	9	98	10	20	42	203	20	24	3.15944	1.65416	0.680874	2.60211	0.971919	1.27316	1.9615	3.76006	0.749029	2.09621	ENSSSCG00000026340	24.3142	27.1727	10.1611	28.9171	18.5279	22.2786	21.6881	21.7587	20.5894	39.5196
chr1	89940533	89940816	collective.junction_circ_000546	401	-	175	283	9	6	4	24	8	22	311	9	6	2	0.861666	0.620309	0.302611	0.63725	0.777535	1.40047	14.5244	0.166702	0.224709	0.174684	HDAC2	37.8286	27.0725	11.6363	23.8068	55.2795	56.81	68.5001	31.5942	81.4971	22.4363
chr5	23683161	23684128	collective.junction_circ_010934	356	-	224	967	19	8	6	20	16	44	176	30	19	18	1.81907	0.827079	0.453916	0.531042	1.55507	2.80095	8.2196	0.555674	0.711578	1.57215	PTGES3	25.5062	32.5475	10.1433	30.2994	25.4324	37.3497	31.3253	33.8097	72.2343	30.6874
chr15	86622618	86671532	collective.junction_circ_007556	330	-	211	48914	9	4	4	29	10	20	160	84	6	4	0.861666	0.41354	0.302611	0.770011	0.971919	1.27316	7.47236	1.55589	0.224709	0.349368	TLK1	24.7854	35.6629	13.2383	31.1271	32.7387	34.2574	26.9454	24.5756	98.902	27.0792
chr18	59685145	59696045	collective.junction_circ_016427	330	-	201	10900	13	12	3	45	9	51	93	69	22	13	1.24463	1.24062	0.226958	1.19484	0.874727	3.24655	4.34331	1.27805	0.823932	1.13544	CDK13	27.7636	25.4849	10.753	23.8539	42.5027	76.7149	55.2928	38.6125	86.1934	25.1509
chr15	86639051	86671532	collective.junction_circ_006964	312	-	175	32481	5	5	1	25	2	4	166	96	3	5	0.478703	0.516925	0	0.663803	0.194384	0.254631	7.75258	1.77816	0.112354	0.436709	TLK1	24.7854	35.6629	13.2383	31.1271	32.7387	34.2574	26.9454	24.5756	98.902	27.0792
chr17	14861637	14933362	collective.junction_circ_002355	306	+	220	71725	20	19	9	47	3	25	26	131	9	17	1.91481	1.96431	0.680874	1.24795	0.291576	1.59145	1.21426	2.42644	0.337063	1.48481	ENSSSCG00000025844	8.90119	14.6643	8.88209	13.3972	12.2825	8.02199	14.7568	11.6669	9.82278	18.0154
chr1	62359383	62362228	collective.junction_circ_004816	302	+	170	2845	9	0	37	27	26	7	68	21	16	82	0.861666	0	2.79915	0.716907	2.52699	0.445605	3.17575	0.388972	0.599223	7.16203	ZNF292	15.1052	13.7612	7.00492	14.0193	20.8085	26.2331	31.7475	18.2391	22.4264	12.9551
chr2	139227897	139244383	collective.junction_circ_003956	288	+	169	16486	1	9	4	7	2	19	180	58	8	0	0	0.930464	0.302611	0.185865	0.194384	1.2095	8.40641	1.0743	0.299612	0	ENSSSCG00000014268	15.3953	34.0935	8.48948	22.8745	15.9834	46.5176	15.23	23.7464	161.611	17.2631
chr13	75379988	75404735	collective.junction_circ_000490	286	+	93	24747	4	21	1	136	0	9	1	102	4	8	0.382963	2.17108	0	3.61109	0	0.572921	0	1.88929	0.149806	0.698735	ENSSSCG00000023225	10.701	30.8308	16.2566	87.8541	18.5338	29.4485	41.7634	29.0589	3.55704	65.0387
chr16	4003999	4095662	collective.junction_circ_005799	272	-	176	91663	15	3	2	35	7	18	30	151	8	3	1.43611	0.310155	0.151305	0.929324	0.680343	1.14584	1.40107	2.79689	0.299612	0.262026	ENSSSCG00000028803	52.1987	18.271	13.0645	32.7454	27.8196	31.2339	27.915	16.1676	61.631	88.8409
chr9	114262311	114333183	collective.junction_circ_015642	267	-	155	70872	6	8	1	37	26	77	21	68	18	5	0.574444	0.827079	0	0.982428	2.52699	4.90165	0.980748	1.25953	0.674126	0.436709	RELN	12.2274	20.4763	12.3893	29.4358	84.5826	118.148	37.6463	15.2041	24.4404	16.7271
chr6	85062797	85065591	collective.junction_circ_001019	249	-	131	2794	4	6	0	21	6	67	71	43	19	12	0.382963	0.620309	0	0.557594	0.583151	4.26508	3.31586	0.796466	0.711578	1.0481	ZMYM4	17.2195	31.3915	10.888	23.5267	35.6958	88.279	57.5483	34.5304	71.7872	18.2419
chr8	93287562	93308599	collective.junction_circ_010332	225	-	154	21037	4	0	0	14	8	50	124	9	13	3	0.382963	0	0	0.371729	0.777535	3.18289	5.79108	0.166702	0.486869	0.262026	NAA15	6.47493	13.9129	5.46475	11.2999	12.2086	16.4378	18.5319	13.3018	13.6296	10.5155
chr3	96038036	96080794	collective.junction_circ_009337	220	+	158	42758	14	6	4	33	3	74	26	48	4	8	1.34037	0.620309	0.302611	0.876219	0.291576	4.71068	1.21426	0.889078	0.149806	0.698735	ENSSSCG00000026180	178.826	219.67	41.1044	146.159	107.431	275.454	169.875	139.482	95.0553	187.614
chr17	13778284	13801776	collective.junction_circ_009517	220	+	131	23492	5	22	3	45	15	36	29	21	17	27	0.478703	2.27447	0.226958	1.19484	1.45788	2.29168	1.35437	0.388972	0.636675	2.35823	ENSSSCG00000022028,ENSSSCG00000027808,ENSSSCG00000030541	32.4776	65.2015	8.26903	51.5354	33.2977	52.3835	44.5095	54.2467	46.7198	49.3731
chr1	58484448	58517592	collective.junction_circ_009673	218	+	169	33144	15	6	4	21	0	25	70	70	3	4	1.43611	0.620309	0.302611	0.557594	0	1.59145	3.26916	1.29657	0.112354	0.349368	RIMS1	26.6106	29.3664	8.07424	25.8074	10.2316	41.0689	21.7237	16.2682	37.3184	38.4868
chr13	35647657	35658848	collective.junction_circ_014149	206	+	139	11191	17	8	3	36	10	26	30	49	9	18	1.62759	0.827079	0.226958	0.955876	0.971919	1.6551	1.40107	0.9076	0.337063	1.57215	RBM6	23.3624	16.4385	11.6518	14.1073	26.3338	36.5873	28.4084	23.0728	34.6879	20.3163
chr2	93851809	93857047	collective.junction_circ_005104	203	+	147	5238	11	7	4	39	35	13	38	12	31	13	1.05315	0.723694	0.302611	1.03553	3.40172	0.827552	1.77469	0.222269	1.161	1.13544	VCAN	22.2604	16.5615	16.319	18.974	76.1944	18.5162	75.5425	38.6609	40.4513	7.45222
chr10	46597661	46613689	collective.junction_circ_002054	202	+	111	16028	6	10	2	19	15	39	78	17	7	9	0.574444	1.03385	0.151305	0.50449	1.45788	2.48266	3.64278	0.314882	0.26216	0.786077	ZEB1	20.4094	17.4322	13.3538	12.4351	76.7578	43.3184	27.3475	26.0545	118.899	10.8136
chr11	21049874	21058972	collective.junction_circ_013554	202	-	136	9098	8	11	1	7	10	37	95	17	10	6	0.765925	1.13723	0	0.185865	0.971919	2.35534	4.43672	0.314882	0.374515	0.524051	LRCH1	2.58019	3.53824	1.03253	2.87984	2.85916	9.43185	3.86516	4.16399	10.6202	1.45098
chr18	59551550	59562118	collective.junction_circ_011212	184	-	134	10568	11	14	2	35	10	15	47	21	17	12	1.05315	1.44739	0.151305	0.929324	0.971919	0.954868	2.19501	0.388972	0.636675	1.0481	ENSSSCG00000016767,ENSSSCG00000020787	42.3024	24.625	9.7567	23.3274	37.6217	50.4642	35.5045	48.4488	74.4938	13.8568
chr10	50688301	50702358	collective.junction_circ_001361	182	+	133	14057	10	8	4	20	7	29	47	21	15	21	0.957407	0.827079	0.302611	0.531042	0.680343	1.84608	2.19501	0.388972	0.561772	1.83418	FAM188A	16.5326	28.1129	7.52542	21.1847	19.2229	23.884	24.0854	25.7168	43.5067	20.2992
chr14	67475935	67482204	collective.junction_circ_015093	181	+	129	6269	3	6	0	28	3	24	61	33	5	18	0.287222	0.620309	0	0.743459	0.291576	1.52779	2.84884	0.611241	0.187257	1.57215	PHYHIPL	19.3625	56.5658	8.2098	39.4982	24.773	69.5465	22.7341	83.4176	13.8025	30.5941
chr13	210039529	210045037	collective.junction_circ_014070	175	+	74	5508	3	2	0	3	2	8	125	31	0	1	0.287222	0.20677	0	0.0796563	0.194384	0.509263	5.83778	0.574196	0	0	MORC3	14.5618	13.3288	5.83819	9.87088	27.1282	24.5408	22.3423	20.6095	33.0905	13.2629
chr1	230999158	231003021	collective.junction_circ_012198	167	+	78	3863	11	4	2	26	10	29	50	18	15	2	1.05315	0.41354	0.151305	0.690355	0.971919	1.84608	2.33511	0.333404	0.561772	0.174684	PSIP1	30.6941	43.1553	10.8245	29.9419	46.8878	83.7168	49.0504	41.5942	30.7227	31.2846
chr4	67861335	67893087	collective.junction_circ_018859	160	-	117	31752	9	9	6	32	2	5	28	61	2	6	0.861666	0.930464	0.453916	0.849667	0.194384	0.318289	1.30766	1.12987	0.0749029	0.524051	ENSSSCG00000022013	63.344	33.4849	19.9708	30.4347	28.9317	28.8089	15.4626	49.9015	43.5554	38.4413
chr15	67053050	67060363	collective.junction_circ_007290	150	-	105	7313	5	3	0	4	2	15	85	28	5	3	0.478703	0.310155	0	0.106208	0.194384	0.954868	3.96969	0.518629	0.187257	0.262026	PRPF40A	21.1313	17.8324	8.02043	16.1723	31.3672	46.791	38.2345	28.9284	41.8679	15.8731
chr2	61866061	61872040	collective.junction_circ_020410	146	+	109	5979	4	9	0	13	12	20	41	19	20	8	0.382963	0.930464	0	0.345177	1.1663	1.27316	1.91479	0.351927	0.749029	0.698735	BRD4	14.0816	8.13245	3.21325	7.88283	13.456	14.7623	17.8589	6.44305	38.4906	6.62114
chr15	12078416	12167330	collective.junction_circ_016911	145	+	114	88914	3	9	2	40	3	9	3	57	11	8	0.287222	0.930464	0.151305	1.06208	0.291576	0.572921	0.140107	1.05578	0.411966	0.698735	ENSSSCG00000015675	6.63825	15.1963	2.96261	8.12014	8.63735	9.07406	7.66784	13.0505	7.99767	24.669
chr15	86637916	86671532	collective.junction_circ_006646	142	-	98	33616	5	11	3	29	5	10	39	37	1	2	0.478703	1.13723	0.226958	0.770011	0.485959	0.636579	1.82139	0.685331	0	0.174684	TLK1	24.7854	35.6629	13.2383	31.1271	32.7387	34.2574	26.9454	24.5756	98.902	27.0792
chr8	41183978	41208316	collective.junction_circ_006941	141	+	102	24338	15	6	0	9	1	14	69	20	2	5	1.43611	0.620309	0	0.238969	0	0.89121	3.22246	0.370449	0.0749029	0.436709	DCUN1D4	22.3347	35.1455	7.98357	36.8984	17.0152	35.2524	29.7404	42.5352	84.7103	23.0246
chr8	124913147	124953169	collective.junction_circ_013154	139	+	110	40022	4	7	3	31	3	12	21	24	11	23	0.382963	0.723694	0.226958	0.823115	0.291576	0.763894	0.980748	0.444539	0.411966	2.00886	ENSSSCG00000022788,PPA2	52.9699	45.236	22.7021	50.2424	79.5155	71.7625	40.7585	94.165	50.4459	37.0176
chr1	97905978	97924771	collective.junction_circ_006936	134	+	57	18793	1	11	1	27	11	26	30	10	13	4	0	1.13723	0	0.716907	1.06911	1.6551	1.40107	0.185225	0.486869	0.349368	ENSSSCG00000004473	3.65096	5.25104	2.86028	5.28083	11.6207	11.1354	15.6383	6.87023	12.249	3.85865
chr3	107539625	107586477	collective.junction_circ_007580	129	-	98	46852	13	8	1	29	10	10	12	29	11	6	1.24463	0.827079	0	0.770011	0.971919	0.636579	0.560427	0.537151	0.411966	0.524051	SOS1	8.42615	17.3283	4.54089	17.7884	26.1503	22.2361	24.0569	27.3375	11.4324	7.84543
chr13	84409982	84445793	collective.junction_circ_020286	126	-	84	35811	9	8	0	27	4	13	18	19	10	18	0.861666	0.827079	0	0.716907	0.388767	0.827552	0.840641	0.351927	0.374515	1.57215	ENSSSCG00000025212	14.9207	12.686	5.38077	17.1346	12.341	18.8686	12.4087	33.0802	23.6266	11.4497
chr6	147425792	147467514	collective.junction_circ_002490	123	-	85	41722	7	7	0	17	12	20	21	24	4	11	0.670185	0.723694	0	0.451386	1.1663	1.27316	0.980748	0.444539	0.149806	0.960761	ZCCHC11	38.5642	28.4473	5.95865	43.6089	65.2788	114.287	52.0236	38.2976	134.429	37.9659
chr2	91264176	91335022	collective.junction_circ_018584	122	+	91	70846	3	3	2	34	5	5	4	51	7	8	0.287222	0.310155	0.151305	0.902772	0.485959	0.318289	0.186809	0.944645	0.26216	0.698735	MSH3	5.34243	10.4961	2.57591	11.3903	10.78	11.0219	11.6905	13.974	12.4651	11.0078
chr6	32504718	32587225	collective.junction_circ_013192	120	-	58	82507	2	5	2	10	0	9	15	74	0	3	0.191481	0.516925	0.151305	0.265521	0	0.572921	0.700534	1.37066	0	0.262026	ITFG1	34.3948	91.1935	7.17834	63.5056	7.82793	67.5584	30.3273	55.2591	50.7045	58.2878
chr9	79865578	79882043	collective.junction_circ_004485	119	+	65	16465	8	4	0	28	1	15	7	38	2	16	0.765925	0.41354	0	0.743459	0	0.954868	0.326916	0.703853	0.0749029	1.39747	ENSSSCG00000023293,ENSSSCG00000024702	46.8658	97.6546	25.3402	77.0366	55.2773	92.4969	51.3897	123.754	95.7778	61.5673
chr1	116898187	116900708	collective.junction_circ_008877	119	+	83	2521	3	4	0	10	6	29	27	31	7	2	0.287222	0.41354	0	0.265521	0.583151	1.84608	1.26096	0.574196	0.26216	0.174684	WDR7	6.47131	23.7544	4.97976	25.1948	8.03794	17.8933	9.27182	19.6385	9.09797	15.782
chr13	34615711	34655070	collective.junction_circ_012062	119	-	78	39359	3	5	1	26	11	7	17	32	16	1	0.287222	0.516925	0	0.690355	1.06911	0.445605	0.793939	0.592719	0.599223	0	CELSR3,ENSSSCG00000020866,PRKAR2A	33.6725	21.0873	13	23.5831	36.9869	30.5545	38.5941	24.046	37.5134	22.0771
chr13	210044908	210047801	collective.junction_circ_008118	118	+	88	2893	2	0	4	5	3	24	56	15	5	4	0.191481	0	0.302611	0.132761	0.291576	1.52779	2.61533	0.277837	0.187257	0.349368	MORC3	14.5618	13.3288	5.83819	9.87088	27.1282	24.5408	22.3423	20.6095	33.0905	13.2629
chr4	34617494	34641574	collective.junction_circ_011916	118	-	99	24080	5	0	1	6	6	38	44	11	7	0	0.478703	0	0	0.159313	0.583151	2.419	2.0549	0.203747	0.26216	0	ZFPM2	11.8389	10.5222	24.4408	23.845	53.1403	71.3058	28.0541	9.29242	62.0318	9.30441
chr1	92839217	92845471	collective.junction_circ_012130	118	+	77	6254	3	0	3	13	5	13	56	22	2	1	0.287222	0	0.226958	0.345177	0.485959	0.827552	2.61533	0.407494	0.0749029	0	SNAP91	48.8165	71.2754	19.3576	50.2796	36.5423	79.9096	34.8943	32.477	67.5097	50.4848
chr4	88607904	88676666	collective.junction_circ_014672	115	+	81	68762	8	3	1	15	2	14	32	32	4	4	0.765925	0.310155	0	0.398282	0.194384	0.89121	1.49447	0.592719	0.149806	0.349368	KIFAP3	63.9383	122.52	17.5237	84.1425	41.6391	109.64	84.0484	107.207	79.4821	88.0012
chr10	58907401	58912493	collective.junction_circ_017034	115	-	58	5092	1	15	1	22	5	23	15	18	4	11	0	1.55077	0	0.584146	0.485959	1.46413	0.700534	0.333404	0.149806	0.960761	MLLT10	9.57193	20.5873	3.47177	11.4105	19.3428	27.4244	17.2476	18.761	19.7933	9.82892
chr1	254898555	254937077	collective.junction_circ_015119	111	-	78	38522	3	1	2	14	11	30	27	7	7	9	0.287222	0	0.151305	0.371729	1.06911	1.90974	1.26096	0.129657	0.26216	0.786077	C9orf40	11.9956	11.2958	4.93091	12.0276	25.6547	27.153	18.0443	15.4846	48.516	14.8834
chr1	241875288	241903294	collective.junction_circ_017745	111	+	77	28006	3	1	0	6	3	31	23	24	11	9	0.287222	0	0	0.159313	0.291576	1.97339	1.07415	0.444539	0.411966	0.786077	KIAA2026	8.7114	10.6504	3.43307	9.80732	12.0092	24.421	16.7033	18.1069	21.6904	10.8738
chr12	12135662	12137409	collective.junction_circ_017170	102	-	77	1747	2	1	0	3	6	8	59	17	2	4	0.191481	0	0	0.0796563	0.583151	0.509263	2.75543	0.314882	0.0749029	0.349368	PRKAR1A	65.4118	95.4005	27.0929	99.2608	53.0655	112.807	68.2749	107.366	119.025	129.976
chr1	134656767	134670263	collective.junction_circ_003310	97	+	72	13496	2	2	3	9	3	24	25	17	5	7	0.191481	0.20677	0.226958	0.238969	0.291576	1.52779	1.16756	0.314882	0.187257	0.611393	TRPM7	9.90698	28.2833	3.69444	29.1226	19.9951	37.1278	23.4787	21.5722	141.129	11.7657
chr14	136879800	136888438	collective.junction_circ_002174	95	+	72	8638	2	2	2	10	3	8	47	9	10	2	0.191481	0.20677	0.151305	0.265521	0.291576	0.509263	2.19501	0.166702	0.374515	0.174684	ATRNL1	42.3697	37.6589	12.38	53.1493	37.597	31.9603	34.3222	23.6067	42.9982	55.7506
chr1	270602783	270641008	collective.junction_circ_002114	94	+	77	38225	1	0	5	4	4	3	33	8	3	30	0	0	0.378263	0.106208	0.388767	0.190974	1.54117	0.14818	0.112354	2.62026	ENSSSCG00000005391,MSANTD3	59.7119	54.7311	20.9381	32.6581	57.8937	31.8766	78.7826	81.3593	80.0239	36.7565
chr1	58468248	58490977	collective.junction_circ_003332	94	+	63	22729	4	4	0	23	1	29	15	10	7	1	0.382963	0.41354	0	0.610698	0	1.84608	0.700534	0.185225	0.26216	0	RIMS1	26.6106	29.3664	8.07424	25.8074	10.2316	41.0689	21.7237	16.2682	37.3184	38.4868
chr18	26368043	26379639	collective.junction_circ_002308	93	+	59	11596	0	0	0	6	0	50	7	27	0	2	0	0	0	0.159313	0	3.18289	0.326916	0.500106	0	0.174684	CADPS2	2.9647	2.27913	2.24578	15.8483	30.2415	121.301	6.36211	5.5376	11.5026	9.82811
chr13	73561708	73653108	collective.junction_circ_005539	92	-	66	91400	5	8	1	22	1	3	11	29	10	2	0.478703	0.827079	0	0.584146	0	0.190974	0.513725	0.537151	0.374515	0.174684	ATP2B2	13.8451	47.7178	4.05853	19.3129	15.0349	49.5583	7.14966	19.0734	10.6798	68.757
chr15	124719043	124720160	collective.junction_circ_021474	92	-	70	1117	0	0	1	14	3	6	49	10	7	2	0	0	0	0.371729	0.291576	0.381947	2.28841	0.185225	0.26216	0.174684	KANSL1L	24.2514	17.6723	8.01108	22.8373	39.5688	61.5325	41.2624	29.1751	88.4059	16.3452
chr16	78165122	78171923	collective.junction_circ_022718	92	+	60	6801	2	4	0	11	0	9	50	13	3	0	0.191481	0.41354	0	0.292073	0	0.572921	2.33511	0.240792	0.112354	0	MARCH6	38.9657	39.5206	14.6332	35.7535	36.8675	46.6402	44.4323	29.9574	37.0701	39.6714
chr11	5189666	5193917	collective.junction_circ_016085	91	+	78	4251	2	3	0	8	4	14	44	11	3	2	0.191481	0.310155	0	0.212417	0.388767	0.89121	2.0549	0.203747	0.112354	0.174684	PAN3	18.347	16.1109	6.66345	13.923	22.2726	25.7075	18.878	15.0785	51.1053	14.3597
chr10	33080413	33081598	collective.junction_circ_006731	90	+	59	1185	3	4	1	6	1	9	50	11	3	2	0.287222	0.41354	0	0.159313	0	0.572921	2.33511	0.203747	0.112354	0.174684	ZCCHC6	6.19117	8.59217	4.59742	6.96871	8.41702	9.80349	11.4228	9.03075	4.9723	7.19963
chr2	123502992	123503411	collective.junction_circ_022691	88	+	69	419	1	2	1	14	3	22	17	22	2	4	0	0.20677	0	0.371729	0.291576	1.40047	0.793939	0.407494	0.0749029	0.349368	KCNN2	3.88525	2.15707	3.68757	12.524	7.65545	20.5619	3.92039	4.14349	10.3771	7.3626
chr4	53450095	53468858	collective.junction_circ_010493	86	+	73	18763	1	8	2	12	2	8	21	23	7	2	0	0.827079	0.151305	0.318625	0.194384	0.509263	0.980748	0.426017	0.26216	0.174684	MMP16	20.8724	18.4292	23.5103	24.2063	17.0267	24.6249	27.8457	17.8302	21.6896	21.7149
chr1	110525007	110548336	collective.junction_circ_018722	86	+	68	23329	6	1	0	13	4	21	16	17	2	6	0.574444	0	0	0.345177	0.388767	1.33681	0.747236	0.314882	0.0749029	0.524051	ELAC1,SMAD4	38.1024	41.7488	10.1284	36.6187	67.9006	94.247	47.103	58.9174	83.5584	33.8746
chr1	119639316	119643524	collective.junction_circ_014734	84	-	53	4208	2	0	0	1	1	10	64	3	0	3	0.191481	0	0	0	0	0.636579	2.98895	0.0555674	0	0.262026	ENSSSCG00000029654	18.3533	10.0314	5.46164	5.11769	35.8646	60.1044	12.842	6.23376	89.836	14.7946
chr8	41183978	41216093	collective.junction_circ_021477	82	+	63	32115	5	6	0	5	4	5	38	14	2	3	0.478703	0.620309	0	0.132761	0.388767	0.318289	1.77469	0.259314	0.0749029	0.262026	DCUN1D4	22.3347	35.1455	7.98357	36.8984	17.0152	35.2524	29.7404	42.5352	84.7103	23.0246
chrX	47899532	47900084	collective.junction_circ_004186	81	-	63	552	3	0	0	8	18	9	13	8	21	0	0.287222	0	0	0.212417	1.74945	0.572921	0.607129	0.14818	0.786481	0	ENSSSCG00000021106	6.1507	6.89187	3.18362	5.97648	4.25638	8.43953	4.57745	3.9846	9.26274	8.26775
chr5	46888182	46904567	collective.junction_circ_005064	81	-	63	16385	5	2	0	5	0	10	24	25	5	5	0.478703	0.20677	0	0.132761	0	0.636579	1.12085	0.463061	0.187257	0.436709	CAPRIN2	3.82514	9.94876	2.73869	8.88394	8.59336	8.20073	9.38622	11.9505	6.53941	7.02846
chr11	55451764	55462575	collective.junction_circ_010499	81	-	48	10811	6	4	0	6	11	28	14	2	9	1	0.574444	0.41354	0	0.159313	1.06911	1.78242	0.653832	0.0370449	0.337063	0	RNF219	6.78397	5.15779	3.75516	8.13658	11.732	12.3294	13.4407	8.1707	12.2002	6.82341
chr12	45493346	45511876	collective.junction_circ_014657	79	-	62	18530	6	0	7	3	9	3	8	8	7	21	0.574444	0	0.529569	0.0796563	0.874727	0.190974	0.373618	0.14818	0.26216	1.83418	OMG	19.8669	135.684	8.26824	71.0278	10.888	60.301	14.9173	239.684	11.1681	77.6506
chr5	70663865	70693708	collective.junction_circ_016795	77	+	56	29843	0	0	0	3	0	18	35	15	6	0	0	0	0	0.0796563	0	1.14584	1.63458	0.277837	0.224709	0	RAB6IP2	28.6873	10.4863	14.929	13.559	12.9558	21.962	28.4562	7.72345	29.0605	26.0967
chr6	83154359	83158468	collective.junction_circ_019002	77	+	55	4109	3	5	0	7	3	14	13	23	4	5	0.287222	0.516925	0	0.185865	0.291576	0.89121	0.607129	0.426017	0.149806	0.436709	S100PBP	13.4886	16.7186	6.5554	18.3154	15.0758	38.3296	19.3122	20.7766	23.4995	17.1566
chr14	64096631	64104011	collective.junction_circ_005050	75	+	50	7380	2	0	2	3	9	3	21	6	28	0	0.191481	0	0.151305	0.0796563	0.874727	0.190974	0.980748	0.111135	1.04864	0	TTC13	12.3501	7.54923	6.08472	9.71376	10.6433	16.3203	14.3663	7.56407	17.4696	11.2401
chr10	50688301	50723087	collective.junction_circ_001961	74	+	60	34786	2	2	1	4	1	7	25	27	3	2	0.191481	0.20677	0	0.106208	0	0.445605	1.16756	0.500106	0.112354	0.174684	FAM188A	16.5326	28.1129	7.52542	21.1847	19.2229	23.884	24.0854	25.7168	43.5067	20.2992
chr2	147049941	147051156	collective.junction_circ_021343	74	+	56	1215	1	1	1	3	3	7	51	4	3	0	0	0	0	0.0796563	0.291576	0.445605	2.38182	0.0740898	0.112354	0	MATR3	110.669	107.907	42.7045	102.556	142.215	191.542	225.19	121.727	214.647	142.073
chr4	133196336	133199038	collective.junction_circ_008262	73	-	40	2702	0	2	0	34	0	0	8	18	3	8	0	0.20677	0	0.902772	0	0	0.373618	0.333404	0.112354	0.698735	ENSSSCG00000006881	0	0	0	0	0	0	0.780186	0	0	0
chr4	35844935	35890859	collective.junction_circ_014158	73	-	55	45924	3	7	1	12	2	19	4	19	0	6	0.287222	0.723694	0	0.318625	0.194384	1.2095	0.186809	0.351927	0	0.524051	RIMS2	14.9995	21.7538	12.5822	12.7091	19.3132	57.2149	15.1639	17.9199	67.3138	18.5033
chr9	129664192	129691506	collective.junction_circ_012803	72	-	50	27314	5	0	2	10	2	13	32	5	1	2	0.478703	0	0.151305	0.265521	0.194384	0.827552	1.49447	0.0926123	0	0.174684	ENSSSCG00000015509	10.5912	13.4353	3.13282	11.1651	13.5943	18.1801	11.0872	14.3765	32.8495	11.8245
chr18	3240830	3242166	collective.junction_circ_005164	71	+	48	1336	0	0	0	5	9	9	12	1	2	32	0	0	0	0.132761	0.874727	0.572921	0.560427	0	0.0749029	2.79494	ENSSSCG00000025221	0.710431	1.08752	0.496893	1.21187	1.09807	2.10173	0.796217	1.30231	2.741	0.703494
chrX	77199963	77243106	collective.junction_circ_005909	71	-	61	43143	2	0	4	6	11	4	13	8	2	19	0.191481	0	0.302611	0.159313	1.06911	0.254631	0.607129	0.14818	0.0749029	1.6595	RPS6KA6	5.90114	6.82303	2.00387	10.7863	14.3568	27.8262	13.0895	5.36715	31.3354	9.85872
chr7	73042260	73051146	collective.junction_circ_014619	71	+	53	8886	3	2	2	14	5	8	19	14	3	1	0.287222	0.20677	0.151305	0.371729	0.485959	0.509263	0.887343	0.259314	0.112354	0	HEATR5A	12.0189	17.9815	4.38457	14.4855	26.3793	22.2359	16.7821	27.4417	24.3674	9.02267
chr10	46597661	46681760	collective.junction_circ_014806	71	+	61	84099	4	3	0	10	10	11	20	5	3	5	0.382963	0.310155	0	0.265521	0.971919	0.700236	0.934045	0.0926123	0.112354	0.436709	ZEB1	20.4094	17.4322	13.3538	12.4351	76.7578	43.3184	27.3475	26.0545	118.899	10.8136
chr15	115994298	116014762	collective.junction_circ_010536	70	-	50	20464	5	3	0	4	2	18	6	26	4	2	0.478703	0.310155	0	0.106208	0.194384	1.14584	0.280214	0.481584	0.149806	0.174684	ENSSSCG00000016099	42.6269	26.566	4.92184	22.9477	22.1587	66.8932	18.8285	15.8811	17.9714	40.362
chr13	167096197	167108777	collective.junction_circ_019738	70	+	43	12580	9	4	0	2	0	1	39	13	1	1	0.861666	0.41354	0	0.0531042	0	0	1.82139	0.240792	0	0	SENP7	17.8675	21.5825	6.34172	19.1636	20.8406	33.0601	32.5477	26.9413	31.6261	17.9355
chr8	40321066	40334860	collective.junction_circ_019652	69	+	57	13794	5	0	0	7	2	15	21	8	9	2	0.478703	0	0	0.185865	0.194384	0.954868	0.980748	0.14818	0.337063	0.174684	SLAIN2	19.0116	17.0098	5.77069	11.5188	30.9039	29.6357	45.1942	21.4596	34.5474	9.86299
chr2	104498555	104511554	collective.junction_circ_006794	68	-	38	12999	5	4	2	8	1	11	25	6	4	2	0.478703	0.41354	0.151305	0.212417	0	0.700236	1.16756	0.111135	0.149806	0.174684	ENSSSCG00000014159,ENSSSCG00000027608	28.9284	32.455	5.3326	36.4371	38.1017	43.411	53.0932	25.6563	46.735	33.0451
chr1	300126111	300142568	collective.junction_circ_016692	68	-	55	16457	2	2	0	8	0	18	24	7	4	3	0.191481	0.20677	0	0.212417	0	1.14584	1.12085	0.129657	0.149806	0.262026	ENSSSCG00000028891,ENSSSCG00000029141,ENSSSCG00000029169	15.2432	8.83108	11.161	12.9564	18.9452	19.1599	16.6811	12.3679	49.9035	19.3602
chr4	15915882	15931051	collective.junction_circ_018780	68	+	47	15169	2	2	0	17	0	11	22	8	1	5	0.191481	0.20677	0	0.451386	0	0.700236	1.02745	0.14818	0	0.436709	NDUFB9	101.636	137.439	30.6308	77.858	76.4322	145.297	86.518	182.512	159.243	124.199
chrX	21717558	21721310	collective.junction_circ_003147	67	+	58	3752	2	2	0	14	2	22	17	8	0	0	0.191481	0.20677	0	0.371729	0.194384	1.40047	0.793939	0.14818	0	0	ZFX	5.02878	5.51	0.924964	8.02905	4.85256	14.5503	7.47188	7.5058	7.7648	3.97307
chr6	63478816	63496102	collective.junction_circ_011637	67	-	48	17286	0	0	1	14	1	2	37	7	4	1	0	0	0	0.371729	0	0.127316	1.72798	0.129657	0.149806	0	ENSSSCG00000025445	13.4551	15.9672	4.79449	15.8152	11.097	32.9559	10.7363	15.803	68.1153	11.2336
chr3	72098036	72098680	collective.junction_circ_011929	67	-	51	644	1	0	10	3	18	1	9	6	13	0	0	0	0.756527	0.0796563	1.74945	0	0.42032	0.111135	0.486869	0	TET3	5.96713	6.83769	2.30858	7.80622	17.5744	19.1048	8.73501	2.02674	3.72636	8.75354
chr13	34916546	34919128	collective.junction_circ_002761	66	-	37	2582	3	1	0	5	3	10	26	17	1	0	0.287222	0	0	0.132761	0.291576	0.636579	1.21426	0.314882	0	0	QRICH1	10.2152	11.4725	4.49209	12.5903	11.3942	14.1476	7.30084	9.78988	14.309	12.8178
chr7	60799835	60801794	collective.junction_circ_022263	66	+	39	1959	0	0	0	1	1	36	12	9	5	2	0	0	0	0	0	2.29168	0.560427	0.166702	0.187257	0.174684	NRG4	1.83553	1.53247	1.51006	2.8719	6.99266	20.914	5.64131	4.6133	9.45003	6.58588
chr15	66305629	66313450	collective.junction_circ_022346	66	+	55	7821	4	5	0	4	4	10	15	12	5	7	0.382963	0.516925	0	0.106208	0.388767	0.636579	0.700534	0.222269	0.187257	0.611393	WDR33	17.2619	15.7732	7.36944	17.5602	29.9921	36.4731	22.1629	27.7813	43.4764	15.0917
chr13	83142278	83179748	collective.junction_circ_010863	65	+	55	37470	3	0	1	8	0	10	28	15	0	0	0.287222	0	0	0.212417	0	0.636579	1.30766	0.277837	0	0	CEP63	4.18883	3.74614	1.92845	3.70345	7.41248	6.37057	14.1875	5.3857	11.6419	4.44999
chr16	31282269	31283057	collective.junction_circ_015777	65	-	46	788	6	0	0	7	1	4	37	3	6	1	0.574444	0	0	0.185865	0	0.254631	1.72798	0.0555674	0.224709	0	HCN1	3.72017	4.34965	1.18649	27.9961	6.12253	17.9543	15.0563	8.5664	17.8328	17.6497
chr1	270602783	270619968	collective.junction_circ_003119	64	+	48	17185	3	0	2	7	4	0	26	7	10	5	0.287222	0	0.151305	0.185865	0.388767	0	1.21426	0.129657	0.374515	0.436709	ENSSSCG00000005391,MSANTD3	59.7119	54.7311	20.9381	32.6581	57.8937	31.8766	78.7826	81.3593	80.0239	36.7565
chr15	117531247	117533003	collective.junction_circ_005189	64	+	43	1756	3	2	0	3	2	2	36	15	1	0	0.287222	0.20677	0	0.0796563	0.194384	0.127316	1.68128	0.277837	0	0	BMPR2	35.181	49.8805	9.91046	38.8884	29.2419	49.2621	37.0013	64.8299	29.5902	45.0049
chr1	202954151	202986161	collective.junction_circ_020804	64	-	49	32010	2	3	1	14	0	6	14	16	4	4	0.191481	0.310155	0	0.371729	0	0.381947	0.653832	0.296359	0.149806	0.349368	DDHD1	10.2978	25.8423	4.15805	15.2081	16.3211	38.0882	15.5739	32.3505	13.357	17.2705
chr13	28828408	28836794	collective.junction_circ_003235	63	+	48	8386	0	0	2	10	4	13	11	9	5	9	0	0	0.151305	0.265521	0.388767	0.827552	0.513725	0.166702	0.187257	0.786077	NKTR	11.679	15.8803	4.03054	15.2847	26.6636	28.206	23.643	20.9722	15.1859	12.5355
chr1	58460994	58490977	collective.junction_circ_015785	63	+	52	29983	2	4	0	8	1	18	15	9	2	4	0.191481	0.41354	0	0.212417	0	1.14584	0.700534	0.166702	0.0749029	0.349368	RIMS1	26.6106	29.3664	8.07424	25.8074	10.2316	41.0689	21.7237	16.2682	37.3184	38.4868
chr1	255743643	255748862	collective.junction_circ_018853	63	+	52	5219	7	0	6	4	0	3	11	19	4	4	0.670185	0	0.453916	0.106208	0	0.190974	0.513725	0.351927	0.149806	0.349368	PCSK5	4.02736	3.21341	1.08288	1.54282	4.45833	4.57867	2.85093	2.14976	1.11863	2.95271
chr15	67051473	67060363	collective.junction_circ_022465	63	-	44	8890	3	0	3	1	1	2	21	29	3	0	0.287222	0	0.226958	0	0	0.127316	0.980748	0.537151	0.112354	0	PRPF40A	21.1313	17.8324	8.02043	16.1723	31.3672	46.791	38.2345	28.9284	41.8679	15.8731
chr3	57418120	57485994	collective.junction_circ_001439	61	+	52	67874	4	1	1	7	1	10	19	10	7	1	0.382963	0	0	0.185865	0	0.636579	0.887343	0.185225	0.26216	0	REV1	4.53281	3.24527	2.31083	4.52118	3.85146	9.44698	4.94545	4.48258	10.5891	4.36366
chr5	60475997	60517522	collective.junction_circ_013805	61	-	44	41525	7	6	1	4	2	0	4	35	2	0	0.670185	0.620309	0	0.106208	0.194384	0	0.186809	0.648286	0.0749029	0	ENSSSCG00000027460	15.7084	17.9677	2.80074	6.85831	9.16184	1.87734	17.3178	7.1109	7.80429	8.18085
chr9	11319663	11348456	collective.junction_circ_022068	61	+	51	28793	4	3	0	2	0	16	10	9	10	7	0.382963	0.310155	0	0.0531042	0	1.01853	0.467023	0.166702	0.374515	0.611393	UVRAG	8.83018	17.5707	2.54538	7.53781	12.3589	14.093	12.5675	16.7704	11.0496	7.84799
chr9	41145063	41152151	collective.junction_circ_005895	60	+	42	7088	8	0	3	1	2	5	22	15	2	2	0.765925	0	0.226958	0	0.194384	0.318289	1.02745	0.277837	0.0749029	0.174684	ENSSSCG00000023913	4.13996	1.70666	1.83135	2.39806	6.37611	3.43577	7.94663	2.32188	7.20965	3.53487
chr9	102426167	102428814	collective.junction_circ_007785	60	-	34	2647	5	0	2	5	0	5	16	22	1	4	0.478703	0	0.151305	0.132761	0	0.318289	0.747236	0.407494	0	0.349368	PGP1A	1.90805	4.1354	1.94039	2.88609	1.75934	3.1576	2.58739	5.08554	1.60308	2.9632
chr12	62443556	62447784	collective.junction_circ_011555	60	-	51	4228	3	0	2	4	4	7	21	12	5	2	0.287222	0	0.151305	0.106208	0.388767	0.445605	0.980748	0.222269	0.187257	0.174684	NCOR1	4.62509	4.71646	4.3025	4.96498	10.591	11.0369	9.78751	6.78288	8.25264	6.37283
chr5	46048184	46067076	collective.junction_circ_012476	60	+	42	18892	5	5	0	8	4	6	5	22	2	3	0.478703	0.516925	0	0.212417	0.388767	0.381947	0.233511	0.407494	0.0749029	0.262026	ENSSSCG00000026593	6.03082	11.5278	1.95631	7.30701	8.51734	11.2908	7.39491	10.394	7.29954	10.3286
chr11	49690380	49708915	collective.junction_circ_020438	59	-	49	18535	2	2	2	9	5	2	16	14	5	2	0.191481	0.20677	0.151305	0.238969	0.485959	0.127316	0.747236	0.259314	0.187257	0.174684	ENSSSCG00000022078	21.7233	9.07571	9.90718	11.4437	14.8725	10.2867	17.0873	10.2083	16.477	15.503
chr6	156310074	156321453	collective.junction_circ_005769	58	-	46	11379	2	1	0	2	3	10	20	16	1	3	0.191481	0	0	0.0531042	0.291576	0.636579	0.934045	0.296359	0	0.262026	CCDC30	6.50737	3.5776	6.21528	5.24909	9.83044	6.7283	10.6958	6.01281	15.1008	8.0671
chr14	140345852	140346945	collective.junction_circ_011184	58	+	50	1093	1	5	0	1	2	2	43	4	0	0	0	0.516925	0	0	0.194384	0.127316	2.0082	0.0740898	0	0	CACUL1	9.29101	8.10401	4.5483	6.82708	7.31581	11.2069	21.8141	3.21316	65.2458	41.9069
chr18	59628323	59696045	collective.junction_circ_005144	56	-	50	67722	5	1	0	3	3	14	14	12	4	0	0.478703	0	0	0.0796563	0.291576	0.89121	0.653832	0.222269	0.149806	0	CDK13	27.7636	25.4849	10.753	23.8539	42.5027	76.7149	55.2928	38.6125	86.1934	25.1509
chr13	38024063	38025958	collective.junction_circ_005572	56	+	43	1895	1	0	2	1	1	1	32	5	2	10	0	0	0.151305	0	0	0	1.49447	0.0926123	0.0749029	0.873419	GNL3	13.7654	15.3953	3.76674	12.9858	23.7921	20.6793	34.4728	19.5318	24.527	10.9434
chr1	82801007	82831362	collective.junction_circ_007707	56	+	43	30355	0	0	0	5	0	11	22	13	4	1	0	0	0	0.132761	0	0.700236	1.02745	0.240792	0.149806	0	SOBP	16.0882	17.179	9.04986	35.4073	15.0194	27.5669	40.3234	16.1416	35.7193	19.943
chr1	136271278	136291811	collective.junction_circ_011255	56	-	52	20533	7	1	4	2	2	5	27	3	4	1	0.670185	0	0.302611	0.0531042	0.194384	0.318289	1.26096	0.0555674	0.149806	0	GALK2	6.65038	4.0697	2.13843	5.34726	6.93828	9.70764	7.88334	8.50594	14.823	5.57075
chr10	47242801	47243323	collective.junction_circ_007496	55	-	48	522	3	0	13	1	12	2	5	2	6	9	0.287222	0	0.983485	0	1.1663	0.127316	0.233511	0.0370449	0.224709	0.786077	KIF5B	19.4022	48.6333	7.10614	29.6131	29.2442	59.6393	42.9701	85.4432	24.5887	27.2963
chrX	70638359	70664153	collective.junction_circ_011463	55	-	41	25794	0	1	0	11	1	5	5	30	2	0	0	0	0	0.292073	0	0.318289	0.233511	0.555674	0.0749029	0	ATRX	18.3729	18.3495	9.31958	19.5025	25.7061	28.8574	53.6279	18.6713	25.3461	24.621
chr4	121741758	121747592	collective.junction_circ_021174	55	-	49	5834	2	4	0	5	1	15	11	7	1	9	0.191481	0.41354	0	0.132761	0	0.954868	0.513725	0.129657	0	0.786077	STXBP3	2.8784	14.8612	1.66755	8.07235	5.70638	9.57318	5.59858	25.5151	4.2332	6.07043
chr15	114132268	114146358	collective.junction_circ_012298	54	+	38	14090	1	0	1	0	0	0	50	2	0	0	0	0	0	0	0	0	2.33511	0.0370449	0	0	SATB2	1.17459	1.30124	1.0229	6.46326	2.65331	2.33074	41.1119	2.25669	418.732	89.7753
chr13	130356499	130372748	collective.junction_circ_017294	54	+	41	16249	3	0	0	7	0	13	21	1	6	3	0.287222	0	0	0.185865	0	0.827552	0.980748	0	0.224709	0.262026	DCUN1D1	33.1913	48.0586	10.4686	36.9678	42.8997	71.2386	60.1921	55.7278	50.5305	30.6292
chr8	19208009	19225663	collective.junction_circ_020220	54	+	45	17654	1	0	1	3	1	1	20	24	1	2	0	0	0	0.0796563	0	0	0.934045	0.444539	0	0.174684	U6	0	0	0	11.384	0	33.1915	0	0	0	0
chr14	52830737	52830945	collective.junction_circ_021134	54	+	46	208	3	0	1	5	4	6	31	3	0	1	0.287222	0	0	0.132761	0.388767	0.381947	1.44777	0.0555674	0	0	ENSSSCG00000010053	4.59673	2.57161	1.85623	2.22985	6.10806	6.00457	4.73821	3.62435	6.71674	4.20976
chr6	125857135	125865829	collective.junction_circ_004571	53	+	43	8694	7	3	0	10	3	3	10	15	2	0	0.670185	0.310155	0	0.265521	0.291576	0.190974	0.467023	0.277837	0.0749029	0	U6	0	0	33.093	0	0	0	0	0	0	0
chr13	158525064	158542736	collective.junction_circ_009298	53	+	42	17672	0	1	0	6	2	20	8	16	0	0	0	0	0	0.159313	0.194384	1.27316	0.373618	0.296359	0	0	PVRL3	28.6395	24.7071	6.9524	30.3107	47.1834	97.2252	31.9651	26.6408	31.2614	23.046
chr1	2805467	2814551	collective.junction_circ_014646	53	-	42	9084	1	0	6	9	2	4	14	8	1	6	0	0	0.453916	0.238969	0.194384	0.254631	0.653832	0.14818	0	0.524051	MLLT4	12.2698	5.18792	3.6976	4.92578	12.7067	9.38473	10.3909	4.99138	23.2838	7.99111
chr1	222076705	222080892	collective.junction_circ_003187	52	+	40	4187	2	2	0	4	6	8	24	1	4	1	0.191481	0.20677	0	0.106208	0.583151	0.509263	1.12085	0	0.149806	0	ELAVL2	53.6474	38.7081	22.0684	28.9362	56.7712	42.8857	84.2071	29.881	57.9974	27.524
chr3	72497165	72519969	collective.junction_circ_003715	52	-	33	22804	2	2	0	17	0	4	17	8	0	2	0.191481	0.20677	0	0.451386	0	0.254631	0.793939	0.14818	0	0.174684	ALMS1	13.6046	11.9314	5.68349	10.8693	20.5731	32.0502	23.8699	14.5693	19.3422	11.4328
chr7	86335986	86338985	collective.junction_circ_012714	52	+	37	2999	0	3	0	10	0	7	18	12	1	1	0	0.310155	0	0.265521	0	0.445605	0.840641	0.222269	0	0	KATNBL1	9.28231	7.65487	1.57231	8.38334	10.5671	20.1031	15.7181	11.5188	37.7263	9.2971
chr1	58484448	58490977	collective.junction_circ_017353	52	+	43	6529	6	0	0	4	0	12	16	13	0	1	0.574444	0	0	0.106208	0	0.763894	0.747236	0.240792	0	0	RIMS1	26.6106	29.3664	8.07424	25.8074	10.2316	41.0689	21.7237	16.2682	37.3184	38.4868
chr1	181051818	181055410	collective.junction_circ_015013	51	-	42	3592	1	2	2	5	2	8	26	3	1	1	0	0.20677	0.151305	0.132761	0.194384	0.509263	1.21426	0.0555674	0	0	DPP8	13.6098	31.6782	7.4103	27.3392	24.5445	33.0822	18.7525	48.8712	18.633	21.5051
chr3	106268650	106287062	collective.junction_circ_007103	50	+	29	18412	3	2	0	11	3	2	18	8	3	0	0.287222	0.20677	0	0.292073	0.291576	0.127316	0.840641	0.14818	0.112354	0	ENSSSCG00000030512	59.9029	12.8692	25.5763	21.1642	19.5436	10.9735	36.8996	21.6106	61.1479	40.3518
chr13	130356499	130360814	collective.junction_circ_009848	50	+	38	4315	2	1	1	4	3	9	22	7	1	0	0.191481	0	0	0.106208	0.291576	0.572921	1.02745	0.129657	0	0	DCUN1D1	33.1913	48.0586	10.4686	36.9678	42.8997	71.2386	60.1921	55.7278	50.5305	30.6292
chr5	78609791	78613341	collective.junction_circ_011815	50	-	41	3550	0	0	0	0	0	13	27	4	6	0	0	0	0	0	0	0.827552	1.26096	0.0740898	0.224709	0	NELL2	77.8086	115.038	24.5955	151.879	23.882	134.425	118.956	21.3806	145.319	147.293
chr2	98306658	98326796	collective.junction_circ_019520	50	-	36	20138	2	1	0	0	1	7	30	5	3	1	0.191481	0	0	0	0	0.445605	1.40107	0.0926123	0.112354	0	TMEM161B	15.5917	17.1105	7.04497	15.5462	26.5115	36.2788	33.6373	19.7338	67.6725	9.77153
chr4	79089336	79101679	collective.junction_circ_022152	50	-	34	12343	0	0	7	1	8	18	8	6	1	0	0	0	0.529569	0	0.777535	1.14584	0.373618	0.111135	0	0	CHD7	5.13099	2.6666	3.35441	2.48303	23.6792	18.0894	4.24193	3.39251	4.57863	2.60871
chr13	90954664	90955192	collective.junction_circ_022584	50	-	42	528	1	1	1	6	2	6	25	6	0	2	0	0	0	0.159313	0.194384	0.381947	1.16756	0.111135	0	0.174684	XRN1	4.68762	5.22304	2.13423	7.33077	9.79451	15.2792	12.2298	10.8703	9.9017	5.2192
chr7	99001661	99009001	collective.junction_circ_000597	49	-	42	7340	3	0	3	4	0	3	14	10	11	0	0.287222	0	0.226958	0.106208	0	0.190974	0.653832	0.185225	0.411966	0	ENSSSCG00000002303	6.76664	9.7735	5.68712	6.35071	9.72827	8.85204	10.2469	8.19081	13.1135	7.68767
chr2	29224762	29225004	collective.junction_circ_004985	49	-	33	242	1	5	0	2	4	1	28	7	0	1	0	0.516925	0	0.0531042	0.388767	0	1.30766	0.129657	0	0	CAPRIN1	41.9802	89.9492	16.8768	57.6433	66.2362	67.0066	55.4915	71.4864	42.7547	49.4724
chr2	4157504	4158901	collective.junction_circ_008020	48	+	43	1397	0	2	1	3	0	7	29	4	2	0	0	0.20677	0	0.0796563	0	0.445605	1.35437	0.0740898	0.0749029	0	ENSSSCG00000021760	3.61777	2.06029	1.06728	2.99585	7.70025	4.28894	3.3861	2.05634	5.86733	4.581
chr13	22797969	22809064	collective.junction_circ_012380	48	+	42	11095	0	1	1	6	0	6	17	13	3	1	0	0	0	0.159313	0	0.381947	0.793939	0.240792	0.112354	0	ARPP21	12.6453	16.033	6.10007	23.2905	9.11391	37.2489	24.7974	11.5271	57.0607	74.8824
chr4	43558504	43574090	collective.junction_circ_013417	48	+	40	15586	4	0	2	1	0	1	16	8	0	15	0.382963	0	0.151305	0	0	0	0.747236	0.14818	0	1.31013	MTERFD1	10.7866	11.1564	4.06589	8.66796	13.6999	16.8811	15.4238	16.859	26.066	8.29695
chr15	124662047	124720160	collective.junction_circ_015418	48	-	38	58113	2	6	0	3	1	15	6	12	1	2	0.191481	0.620309	0	0.0796563	0	0.954868	0.280214	0.222269	0	0.174684	KANSL1L	24.2514	17.6723	8.01108	22.8373	39.5688	61.5325	41.2624	29.1751	88.4059	16.3452
chr1	125143607	125147925	collective.junction_circ_000769	47	+	27	4318	1	1	0	4	1	3	29	5	1	2	0	0	0	0.106208	0	0.190974	1.35437	0.0926123	0	0.174684	ENSSSCG00000004592	58.9904	17.8401	2.76075	13.3337	17.2879	36.9655	19.351	12.2692	45.7386	78.3714
chr3	95921220	95924820	collective.junction_circ_003613	47	+	39	3600	2	2	0	7	1	7	8	19	0	1	0.191481	0.20677	0	0.185865	0	0.445605	0.373618	0.351927	0	0	ENSSSCG00000026180	178.826	219.67	41.1044	146.159	107.431	275.454	169.875	139.482	95.0553	187.614
chr4	106709010	106719435	collective.junction_circ_003874	47	+	38	10425	1	3	0	14	0	4	12	7	4	2	0	0.310155	0	0.371729	0	0.254631	0.560427	0.129657	0.149806	0.174684	SNX27	11.7821	20.5512	10.3577	15.9478	11.1904	26.5957	11.8946	27.8013	18.5496	13.4672
chr16	27840670	27911180	collective.junction_circ_016336	47	-	26	70510	1	0	0	5	1	6	20	11	1	2	0	0	0	0.132761	0	0.381947	0.934045	0.203747	0	0.174684	OXCT1	8.50763	8.79934	4.62037	5.2238	5.70183	15.8012	7.42129	13.7742	12.5752	6.12213
chr6	138078890	138150517	collective.junction_circ_017360	47	+	39	71627	3	1	1	8	3	7	18	5	0	1	0.287222	0	0	0.212417	0.291576	0.445605	0.840641	0.0926123	0	0	ENSSSCG00000003818	15.9089	9.49195	4.54457	15.7496	17.3694	13.8915	26.4753	14.1073	24.7232	11.4827
chr1	59726630	59744379	collective.junction_circ_006465	46	-	42	17749	0	0	4	4	2	1	15	7	2	10	0	0	0.302611	0.106208	0.194384	0	0.700534	0.129657	0.0749029	0.873419	KIAA1009	3.66954	2.75886	2.42125	3.05633	7.20087	5.57109	7.2084	3.99504	8.2313	3.17914
chr7	121179726	121181497	collective.junction_circ_007094	46	+	42	1771	1	0	2	3	0	2	13	10	0	13	0	0	0.151305	0.0796563	0	0.127316	0.607129	0.185225	0	1.13544	ENSSSCG00000002460	7.23275	5.33572	3.22908	6.50153	7.99293	6.79014	7.71706	7.13946	11.1004	8.28392
chr3	73456320	73535978	collective.junction_circ_012433	46	-	32	79658	1	0	1	4	2	2	12	21	1	2	0	0	0	0.106208	0.194384	0.127316	0.560427	0.388972	0	0.174684	ENSSSCG00000008310	5.24902	15.1929	1.75844	12.9052	10.9728	24.9552	12.0122	15.2657	12.054	14.6364
chr11	3530480	3544747	collective.junction_circ_013566	46	+	41	14267	2	0	6	2	3	2	14	4	0	12	0.191481	0	0.453916	0.0531042	0.291576	0.127316	0.653832	0.0740898	0	1.0481	CDK8	20.4891	14.9665	5.45017	17.4713	22.7315	16.6424	24.3143	8.60189	48.9865	22.0035
chr5	70576775	70595881	collective.junction_circ_018678	46	+	41	19106	1	0	0	0	11	4	16	9	2	2	0	0	0	0	1.06911	0.254631	0.747236	0.166702	0.0749029	0.174684	RAB6IP2	28.6873	10.4863	14.929	13.559	12.9558	21.962	28.4562	7.72345	29.0605	26.0967
chr13	155644172	155664955	collective.junction_circ_006312	45	-	36	20783	1	0	15	6	0	1	8	5	3	4	0	0	1.13479	0.159313	0	0	0.373618	0.0926123	0.112354	0.349368	GRAMD1C	5.0753	12.1927	1.35252	27.6542	4.79997	16.368	20.571	29.8537	10.9078	3.26683
chr1	227181486	227186649	collective.junction_circ_013865	45	-	37	5163	1	1	0	3	0	6	25	7	0	2	0	0	0	0.0796563	0	0.381947	1.16756	0.129657	0	0.174684	DENND4C	15.6198	13.0018	6.50094	13.7932	26.7984	39.226	26.84	17.3185	25.2498	13.4265
chr14	83673621	83685562	collective.junction_circ_017951	45	+	32	11941	4	1	2	9	1	0	25	1	2	0	0.382963	0	0.151305	0.238969	0	0	1.16756	0	0.0749029	0	KAT6B	8.5622	4.45889	2.91777	7.90994	11.7489	9.59801	14.0723	6.18207	29.1955	7.73787
chr10	17067379	17075630	collective.junction_circ_001802	44	-	39	8251	1	0	0	5	0	10	21	0	4	3	0	0	0	0.132761	0	0.636579	0.980748	0	0.149806	0.262026	ADCK3	0.788894	1.95827	0.16296	2.12976	1.48534	2.5853	0.244724	1.15966	1.03726	3.39145
chr9	8237834	8263976	collective.junction_circ_004292	44	-	32	26142	1	4	0	11	0	8	5	9	0	6	0	0.41354	0	0.292073	0	0.509263	0.233511	0.166702	0	0.524051	FCHSD2	7.6658	5.52455	3.05928	7.35456	5.72597	8.16444	5.58257	7.33573	8.37086	6.28456
chr13	210781572	210819635	collective.junction_circ_010216	44	+	34	38063	1	2	1	5	0	9	18	3	2	3	0	0.20677	0	0.132761	0	0.572921	0.840641	0.0555674	0.0749029	0.262026	ENSSSCG00000020975	651.218	203.449	192.747	300.667	271.984	176.289	430.602	267.091	228.284	430.863
chr17	13778284	13783043	collective.junction_circ_014588	44	+	36	4759	2	5	0	5	1	4	15	9	0	3	0.191481	0.516925	0	0.132761	0	0.254631	0.700534	0.166702	0	0.262026	ENSSSCG00000022028,ENSSSCG00000027808,ENSSSCG00000030541	32.4776	65.2015	8.26903	51.5354	33.2977	52.3835	44.5095	54.2467	46.7198	49.3731
chr8	74346357	74402890	collective.junction_circ_021916	44	+	35	56533	4	2	0	12	0	3	10	6	1	6	0.382963	0.20677	0	0.318625	0	0.190974	0.467023	0.111135	0	0.524051	MTHFD2L	11.3768	10.1686	2.82309	8.20282	8.37373	6.9855	19.7115	10.1702	42.6141	6.30551
chr13	19726698	19731015	collective.junction_circ_022169	44	+	40	4317	1	1	1	5	0	6	24	3	3	0	0	0	0	0.132761	0	0.381947	1.12085	0.0555674	0.112354	0	STT3B	25.2785	61.0296	7.88336	49.5468	36.3418	51.5191	33.4219	67.6557	32.0989	34.9384
chr14	30974160	30982848	collective.junction_circ_002547	43	-	38	8688	3	2	1	8	0	12	8	2	0	7	0.287222	0.20677	0	0.212417	0	0.763894	0.373618	0.0370449	0	0.611393	ATP6V0A2	6.00188	9.35762	3.1787	8.21332	8.00723	9.25959	5.12629	13.1186	9.61193	6.91405
chrX	139963481	139969029	collective.junction_circ_004840	43	+	38	5548	1	1	0	10	2	5	10	7	0	7	0	0	0	0.265521	0.194384	0.318289	0.467023	0.129657	0	0.611393	MTM1	1.35046	2.6415	0.815248	2.52646	1.45165	3.43235	1.22764	4.91108	3.61427	2.25969
chr7	72211420	72237514	collective.junction_circ_006506	43	-	35	26094	3	2	1	8	2	9	3	9	0	6	0.287222	0.20677	0	0.212417	0.194384	0.572921	0.140107	0.166702	0	0.524051	ENSSSCG00000001966,ENSSSCG00000027799	67.7827	150.286	14.5543	105.236	83.7813	176.782	80.0059	184.68	55.7059	94.5475
chr6	98763604	98764043	collective.junction_circ_007259	43	-	39	439	4	0	0	7	2	6	14	3	0	4	0.382963	0	0	0.185865	0.194384	0.381947	0.653832	0.0555674	0	0.349368	ROCK1	3.62314	6.98509	1.50571	5.54727	12.4625	11.0988	11.5834	14.7544	7.0464	2.77329
chr9	8237834	8242946	collective.junction_circ_014836	43	-	38	5112	0	0	0	2	0	9	9	7	2	13	0	0	0	0.0531042	0	0.572921	0.42032	0.129657	0.0749029	1.13544	FCHSD2	7.6658	5.52455	3.05928	7.35456	5.72597	8.16444	5.58257	7.33573	8.37086	6.28456
chr13	20327407	20330776	collective.junction_circ_016248	43	-	31	3369	2	0	0	2	3	1	33	2	0	0	0.191481	0	0	0.0531042	0.291576	0	1.54117	0.0370449	0	0	DYNC1LI1	16.4701	19.4162	4.96299	11.7616	15.4788	21.3613	18.8943	15.5183	19.3176	20.2015
chr5	5192559	5193695	collective.junction_circ_005745	42	+	32	1136	1	3	0	5	1	10	11	6	2	3	0	0.310155	0	0.132761	0	0.636579	0.513725	0.111135	0.0749029	0.262026	MKL1	2.36508	0.495144	0.465567	1.34255	0.930121	0.284665	0.621102	0.214951	3.03613	2.69549
chr14	117630382	117651080	collective.junction_circ_010827	42	-	35	20698	1	0	8	1	3	1	9	3	14	0	0	0	0.605221	0	0.291576	0	0.42032	0.0555674	0.52432	0	U6	0	3998.44	0	4339.7	3755.13	12727.7	474.107	3255.78	0	0
[truncated: 3,793 more rows]
